# Supplementary material for: Unraveling the genetic and molecular bases of heterosis in a TGMS-based two-line rice hybrid derived F2 segregating population
Source: Front Plant Sci. 2026 Jan 16;16:1722476. doi: 10.3389/fpls.2025.1722476 (PMC12867038; doi:10.3389/fpls.2025.1722476)
Supplement: Supplementary Table 1 — Summary of Phenotypic Statistics for All Agronomic and Physiological Traits. [file Table1.xlsx]

## Sheet: Trait_stat
Trait Name	Mean	Variance	Std Error	Skewness	Kurtosis	Minimum	Maximum	Range	W-test	P-value
Biomass (g)	38.35	210.38	14.5	0.42	-0.26	9	78.9	69.9	0.96	3.58e-07
Days to 50 % Flowering (DFF, days)	78.33	28.58	5.35	-0.14	-0.97	66	88	22	0.95	0
Flag leaf length (FLL90, cm)	24.09	22.06	4.7	0.37	-0.25	13	39.5	26.5	0.97	0.000802
Flag leaf width (FLW90,cm)	1.38	0.05	0.22	0.03	-0.52	0.8	1.9	1.1	0.96	0
Grain length (GL,mm)	8.99	0.15	0.39	0.13	-0.24	7.99	10.15	2.16	0.98	0.223
Grain width (GW,mm)	2.39	0.01	0.11	0.23	-0.37	2.15	2.63	0.48	0.97	1.79e-06
NDVI on the 30th day	0.22	0	0.03	-0.14	-1.01	0.16	0.28	0.12	0.93	0
NDVI at 60th day	0.48	0.01	0.09	0	-1.07	0.32	0.68	0.36	0.94	0
NDVI at 90th days	0.71	0	0.04	-0.38	-0.26	0.61	0.81	0.2	0.96	0
Number of productive tillers (PT) at 90th day	14.85	18.07	4.25	0.28	-0.35	6	27	21	0.97	1.79e-06
Number of filled grain ( FG, number)	111.11	2066.87	45.46	-0.15	0.16	3	253	250	0.96	0
Number of leaves at the 30th day	4.03	0.42	0.64	-0.03	-0.59	3	5	2	0.77	0
Number of leaves at 60th day	61.33	20.41	4.52	0.31	-0.71	54	72	18	0.94	0
Number of tillers at 30th day	2.5	0.25	0.5	-0.01	-2	2	3	1	0.61	0
Number of tillers at 60th day	18.23	10.35	3.22	0.34	-1.12	14	24	10	0.89	0
Number of unfilled grain (UFG, number)	43.18	491.09	22.16	1.43	2.43	12	151	139	0.88	0
Panicle dry weight (PDW, g)	21.02	89.14	9.44	0.52	-0.26	4	47.1	43.1	0.95	0
Panicle length (PL,cm)	19.01	5.34	2.31	-0.05	0.36	12	27	15	0.98	0.149
Plant height at 60th day (PH, cm)	75.91	4.17	2.04	0.42	-1.04	73	80	7	0.9	0
Plant height at 90th day (PH, cm)	82.14	63.52	7.97	-0.07	-0.29	61	103	42	0.98	0.0631
Plant height(cm) at 30th day (PH, cm)	23.14	9.5	3.08	-0.01	-1.49	18.3	27.8	9.5	0.88	0
SPAD on the 30th day (μmol m−2)	24.87	33.17	5.76	0.02	-1.23	15.2	34.8	19.6	0.92	0
SPAD at 60th day(μmol m−2)	35.1	2.79	1.67	-0.04	-1.26	32.3	38	5.7	0.92	0
SPAD at 90th day(μmol m−2)	38.42	7.32	2.7	0.01	-0.26	31.07	44.87	13.8	0.98	0.0685
Stomatal conductance at booting stage (SCBS, (mmol m−2 s−1)	264.57	2700.29	51.96	0	-1.39	183	356	173	0.9	0
Stomatal conductance at grain filling stage (SCGF, mmol m−2 s−1)	380.06	5672.31	75.31	-0.13	-0.98	227	511	284	0.95	0
Thousand grain weight (TGW,g)	21.38	1.84	1.36	-0.07	-0.6	18	24	6	0.92	0
Yield/plant (YPP,g)	12.76	52.79	7.27	0.49	-0.29	0.6	33.1	32.5	0.95	0

## Sheet: Legend
LEGEND	Description
PH90(cm)	Plant height (cm) measued at 90 days after sowing (DAS)
FLL90(cm)	Flag leaf length (cm) at 90 DAS
FLW90(cm)	Flag leaf width (cm) at 90 DAS.
PL(cm)	Panicle length (cm) at 90 DAS.
SPAD90	Chlorophyll content (SPAD units) at 90 DAS.
SCGF	Stomatal conductance (gs) at the booting stage
SCBS	Stomatal conductance (gs) at the booting stage
NDVI90	Normalized Difference Vegetation Index measured at 90 DAS.
DFF(days)	Days to 50% flowering.
BM(g)	Total above-ground biomass (g plant⁻¹) at 90 DAS.
PDW(g)	Panicle dry weight
PT90	Number of productive tillers per plant at 90 DAS.
FG	Number of filled grains per panicle at 90 DAS.
UFG	Number of unfilled grains per panicle at 90 DAS.
YPP(g)	Grain yield per plant (g plant⁻¹) at 90 DAS.
GL(mm)	Grain length (mm) at 90 DAS.
GW(mm)	Grain width (mm) at 90 DAS.
TGW(g)	Thousand-grain weight (g) at 90 DAS.
	Early stage ( 30 DAS)
PH30(cm)	Plant height (cm) at 30 DAS.
SPAD30	Chlorophyll content (SPAD units) at 30 DAS.
NDVI30	Normalized Difference Vegetation Index at 30 DAS.
TILLER30	Number of tillers per plant at 30 DAS.
LEAVES30	Number of leaves per plant at 30 DAS.
	Mid-stage stage ( 60 DAS)
PH60(cm)	Plant height (cm) at 60 DAS.
SPAD60	Chlorophyll content (SPAD units) at 60 DAS.
NDVI60	Normalized Difference Vegetation Index at 60 DAS.
TILLER60	Number of tillers per plant at 60 DAS.
LEAVES60	Number of leaves per plant at 60 DAS.
