# Supplementary material for: Unraveling the genetic and molecular bases of heterosis in a TGMS-based two-line rice hybrid derived F2 segregating population
Source: Front Plant Sci. 2026 Jan 16;16:1722476. doi: 10.3389/fpls.2025.1722476 (PMC12867038; doi:10.3389/fpls.2025.1722476)
Supplement: Supplementary Table 2 — Candidate Gene Expression Overlapping QTL Region. [file Table2.xlsx]

## Sheet: gene_expression
																			Tissue Name	Abbreviation Form
Locus_id	OSN_AA	OSN_AB	OSN_AC	OSN_AD	OSN_AE	OSN_AF	OSN_AG	OSN_AH	OSN_AK	OSN_BH	OSN_CA	SRR042529	SRX016113	SRX016112	SRX016111	SRX016110			leaves-20 days	OSN_AA
LOC_Os05g41090	0	2.21776	0.353164	0	0	0.913099	0	0	0	0	0	0	0.25488	0.292846	0.340331	0.232655			post-emergence inflorescence	OSN_AB
LOC_Os02g14720	3.71989	7.20635	13.0508	4.39329	13.6246	33.5939	11.7806	33.693	36.3718	31.4631	3.80527	5.78898	1.46605	1.45728	1.62867	1.55629			pre-emergence inflorescence	OSN_AC
LOC_Os06g41990	57.4009	29.2708	27.7208	18.6508	20.0038	38.8151	24.6652	124.191	108.428	123.732	143.651	50.3399	153.952	136.121	131.867	130.898			anther	OSN_AD
LOC_Os07g05900	0	0	0	0	0	0	0	0	0	0	0	0	0.132479	0.189532	0.440929	0			pistil	OSN_AE
LOC_Os07g08420	0.515454	1.13684	0.441111	0.306889	0.840086	70.4566	4.12795	107.065	117.112	110.566	0	0	0.252644	0.0299209	0.356699	0			seed-5 DAP	OSN_AF
LOC_Os07g08000	0.316123	3.57904	6.37153	17.9468	0	0	0.277054	0	0	0	0	8.13405	1.18042	1.75948	1.49255	1.18866			embryo-25 DAP	OSN_AG
LOC_Os07g11020	0	0	0	0	0.889441	2.13608	0	0	0	0	0	0	0.0838883	0.0292431	0.118978	0.0448286			endosperm-25 DAP	OSN_AH
LOC_Os09g26999	0	2.82619	18.9374	0	2.64368	0	7.93311	0	0	0	0.933459	1.32151	1.52857	2.48455	1.95655	1.97855			seed-10 DAP	OSN_AK
LOC_Os09g26999	0	2.82619	18.9374	0	2.64368	0	7.93311	0	0	0	0.933459	1.32151	1.52857	2.48455	1.95655	1.97855			endosperm-25 DAP	OSN_BH
LOC_Os02g14720	3.71989	7.20635	13.0508	4.39329	13.6246	33.5939	11.7806	33.693	36.3718	31.4631	3.80527	5.78898	1.46605	1.45728	1.62867	1.55629			leaves-20 days	OSN_CA
LOC_Os12g36890	0.235867	3.40031	25.853	0.43931	13.2949	8.77927	3.7346	0	0.856202	0.280664	0.0864607	1.09745	1.1117	2.61434	0.886394	1.27271			Shoots	SRR042529
LOC_Os10g39410	95.6392	141.309	182.531	64.7369	250.947	135.816	46.5639	32.3702	30.3179	30.35	85.8756	122.986	63.7479	101.714	97.168	77.7043
																			J
