# Supplementary material for: Unraveling the genetic and molecular bases of heterosis in a TGMS-based two-line rice hybrid derived F2 segregating population
Source: Front Plant Sci. 2026 Jan 16;16:1722476. doi: 10.3389/fpls.2025.1722476 (PMC12867038; doi:10.3389/fpls.2025.1722476)
Supplement: Supplementary Table 3 — List of Putative Candidates Genes Identified Within QTL Region. [file Table3.xlsx]

## Sheet: qPH5,qPH5.1&qPH5.2
S.no	chr	locus	start	stop	annotation
1	Chr5	LOC_Os05g36280	21499419	21500179	histone H3, putative, expressed
2	Chr5	LOC_Os05g36290	21500570	21504248	actin, putative, expressed
3	Chr5	LOC_Os05g36300	21508275	21508541	hypothetical protein
4	Chr5	LOC_Os05g36310	21509382	21510614	zinc finger, C3HC4 type domain containing protein, expressed
5	Chr5	LOC_Os05g36320	21511929	21512541	expressed protein
6	Chr5	LOC_Os05g36330	21512611	21512814	expressed protein
7	Chr5	LOC_Os05g36340	21514406	21515262	expressed protein
8	Chr5	LOC_Os05g36350	21518063	21519885	pentatricopeptide, putative, expressed
9	Chr5	LOC_Os05g36360	21525165	21526787	U-box domain containing protein, expressed
10	Chr5	LOC_Os05g36370	21527314	21528771	expressed protein
11	Chr5	LOC_Os05g36380	21529083	21530217	expressed protein
12	Chr5	LOC_Os05g36900	21555554	21556537	dof zinc finger domain containing protein, putative, expressed
13	Chr5	LOC_Os05g36910	21557361	21560040	NC domain-containing protein, putative, expressed
14	Chr5	LOC_Os05g36910	21557361	21560040	NC domain-containing protein, putative, expressed
15	Chr5	LOC_Os05g36920	21562265	21565602	histone deacetylase, putative, expressed
16	Chr5	LOC_Os05g36930	21567282	21571812	histone deacetylase, putative, expressed
17	Chr5	LOC_Os05g36930	21567282	21571812	histone deacetylase, putative, expressed
18	Chr5	LOC_Os05g36950	21579572	21579803	hypothetical protein
19	Chr5	LOC_Os05g36960	21587642	21593417	protein kinase, putative, expressed
20	Chr5	LOC_Os05g36970	21595856	21597025	DUF623 domain containing protein, expressed
21	Chr5	LOC_Os05g36980	21598678	21603325	expressed protein
22	Chr5	LOC_Os05g36990	21610390	21611604	ATOFP18/OFP18, putative, expressed
23	Chr5	LOC_Os05g36994	21613630	21616165	expressed protein
24	Chr5	LOC_Os05g37000	21623903	21625358	expressed protein
25	Chr5	LOC_Os05g37010	21630399	21630879	expressed protein
26	Chr5	LOC_Os05g37020	21634391	21635829	expressed protein
27	Chr5	LOC_Os05g37030	21640790	21641632	expressed protein
28	Chr5	LOC_Os05g37040	21646920	21647702	MYB family transcription factor, putative, expressed
29	Chr5	LOC_Os05g37050	21650252	21651057	MYB family transcription factor, putative, expressed
30	Chr5	LOC_Os05g37060	21654182	21655380	MYB family transcription factor, putative, expressed
31	Chr5	LOC_Os05g37080	21668094	21669730	No apical meristem protein, putative, expressed
32	Chr5	LOC_Os05g37090	21675692	21676192	hypothetical protein
33	Chr5	LOC_Os05g37110	21691579	21691986	expressed protein
34	Chr5	LOC_Os05g37120	21692487	21697824	sec23/Sec24 zinc finger family protein, expressed
35	Chr5	LOC_Os05g37130	21699329	21703565	glycosyl hydrolases family 17, putative, expressed
36	Chr5	LOC_Os05g37140	21705672	21707206	2Fe-2S iron-sulfur cluster binding domain containing protein, expressed
37	Chr5	LOC_Os05g37160	21711920	21715654	tubulin/FtsZ domain containing protein, putative, expressed
38	Chr5	LOC_Os05g37170	21719683	21724490	transcription factor, putative, expressed
39	Chr5	LOC_Os05g37190	21737275	21739746	ZOS5-08 - C2H2 zinc finger protein, expressed
40	Chr5	LOC_Os05g37200	21750701	21754164	solute carrier family 35 member F2, putative, expressed
41	Chr5	LOC_Os05g37210	21758344	21759657	eukaryotic protein of unknown function DUF914 domain containing protein, expressed
42	Chr5	LOC_Os05g37225	21761628	21762740	expressed protein
43	Chr5	LOC_Os05g37250	21790820	21793270	cytochrome P450, putative, expressed
44	Chr5	LOC_Os05g37260	21797606	21798614	hypothetical protein
45	Chr5	LOC_Os05g37310	21829944	21830399	expressed protein
46	Chr5	LOC_Os05g37330	21835415	21837683	60S acidic ribosomal protein, putative, expressed
47	Chr5	LOC_Os05g37340	21839593	21842770	expressed protein
48	Chr5	LOC_Os05g37350	21843770	21856444	hhH-GPD superfamily base excision DNA repair protein, expressed
49	Chr5	LOC_Os05g37360	21857917	21858195	hypothetical protein
50	Chr5	LOC_Os05g37390	21875937	21878453	G10 protein, putative, expressed
51	Chr5	LOC_Os05g37400	21881811	21889053	expressed protein
52	Chr5	LOC_Os05g37410	21886293	21896908	hhH-GPD superfamily base excision DNA repair protein, expressed
53	Chr5	LOC_Os05g37420	21898771	21899689	expressed protein
54	Chr5	LOC_Os05g37434	21903231	21911328	arginyl-tRNA--protein transferase 1, putative, expressed
55	Chr5	LOC_Os05g37450	21914659	21917380	starch binding domain containing protein, putative, expressed
56	Chr5	LOC_Os05g37460	21919889	21920928	expressed protein
57	Chr5	LOC_Os05g37470	21926799	21932073	transmembrane amino acid transporter protein, putative, expressed
58	Chr5	LOC_Os05g37480	21934467	21936755	expressed protein
59	Chr5	LOC_Os05g37490	21939017	21939331	expressed protein
60	Chr5	LOC_Os05g37500	21943044	21959786	expressed protein
61	Chr5	LOC_Os05g37510	21961538	21961894	expressed protein
62	Chr5	LOC_Os05g37520	21963774	21966012	expressed protein
63	Chr5	LOC_Os05g37530	21970383	21971183	expressed protein
64	Chr5	LOC_Os05g37550	21980087	21984634	expressed protein
65	Chr5	LOC_Os05g37560	21985912	21987261	expressed protein
66	Chr5	LOC_Os05g37600	22005196	22008976	glycerol-3-phosphate acyltransferase, putative, expressed
67	Chr5	LOC_Os05g37610	22012570	22013100	expressed protein
68	Chr5	LOC_Os05g37630	22023035	22023739	expressed protein
69	Chr5	LOC_Os05g37640	22029223	22031044	expressed protein
70	Chr5	LOC_Os05g37650	22038149	22038602	expressed protein
71	Chr5	LOC_Os05g37660	22040054	22041963	transferase family protein, putative, expressed
72	Chr5	LOC_Os05g37690	22060723	22063865	OsFBL23 - F-box domain and LRR containing protein, expressed
73	Chr5	LOC_Os05g37700	22068489	22072900	periplasmic beta-glucosidase precursor, putative, expressed
74	Chr5	LOC_Os05g37710	22075668	22076338	expressed protein
75	Chr5	LOC_Os05g37720	22076746	22080080	expressed protein
76	Chr5	LOC_Os05g37730	22081343	22083544	MYB family transcription factor, putative, expressed
77	Chr5	LOC_Os05g37770	22112277	22112862	expressed protein
78	Chr5	LOC_Os05g37780	22122842	22123841	expressed protein
79	Chr5	LOC_Os05g37790	22130371	22130808	hypothetical protein
80	Chr5	LOC_Os05g37800	22140046	22142305	DUF740 domain containing protein, expressed
81	Chr5	LOC_Os05g37810	22149996	22150819	expressed protein
82	Chr5	LOC_Os05g37820	22155977	22159718	transporter, major facilitator family, putative, expressed
83	Chr5	LOC_Os05g37830	22160229	22162392	expressed protein
84	Chr5	LOC_Os05g37840	22163523	22164047	expressed protein
85	Chr5	LOC_Os05g37860	22174735	22176750	expressed protein
86	Chr5	LOC_Os05g37870	22179650	22181269	expressed protein
87	Chr5	LOC_Os05g37880	22184180	22189123	growth regulator related protein, putative, expressed
88	Chr5	LOC_Os05g37884	22198314	22199542	50S ribosomal protein L33, putative, expressed
89	Chr5	LOC_Os05g37890	22199444	22199905	expressed protein
90	Chr5	LOC_Os05g37900	22208574	22212433	zinc finger, C3HC4 type domain containing protein, expressed
91	Chr5	LOC_Os05g37910	22214569	22219617	phosphatidic acid phosphatase-related, putative, expressed
92	Chr5	LOC_Os05g37920	22226085	22226462	expressed protein
93	Chr5	LOC_Os05g37930	22238993	22241632	expressed protein
94	Chr5	LOC_Os05g37950	22263032	22267007	guanylyl cyclase, putative, expressed
95	Chr5	LOC_Os05g37970	22276282	22278729	universal stress protein domain containing protein, putative, expressed
96	Chr5	LOC_Os05g37980	22281714	22284003	PSF1 - Putative GINS complex subunit, expressed
97	Chr5	LOC_Os05g37990	22290409	22291225	hypothetical protein
98	Chr5	LOC_Os05g38000	22293497	22297207	ATROPGEF7/ROPGEF7, putative, expressed
99	Chr5	LOC_Os05g38010	22297877	22298360	inactive receptor kinase At2g26730 precursor, putative, expressed
100	Chr5	LOC_Os05g38020	22299577	22300079	expressed protein
101	Chr5	LOC_Os05g38030	22302343	22302621	expressed protein
102	Chr5	LOC_Os05g38040	22303384	22306367	expressed protein
103	Chr5	LOC_Os05g38050	22307935	22308403	hypothetical protein
104	Chr5	LOC_Os05g38070	22317565	22318221	expressed protein
105	Chr5	LOC_Os05g38080	22331624	22332497	hypothetical protein
106	Chr5	LOC_Os05g38090	22334549	22334874	hypothetical protein
107	Chr5	LOC_Os05g38120	22353997	22358568	homeodomain protein, putative, expressed
108	Chr5	LOC_Os05g38130	22367308	22367964	expressed protein
109	Chr5	LOC_Os05g38140	22371205	22373569	basic helix-loop-helix DND-binding domain containing protein, expressed
110	Chr5	LOC_Os05g38150	22374029	22381039	amino acid kinase, putative, expressed
111	Chr5	LOC_Os05g38160	22384138	22387807	prenylated rab acceptor, putative, expressed
112	Chr5	LOC_Os05g38170	22387948	22392458	phosphoribosyl transferase, putative, expressed
113	Chr5	LOC_Os05g38180	22393917	22397105	Yip1 domain containing protein, expressed
114	Chr5	LOC_Os05g38210	22404290	22406227	mitochondrial glycoprotein, putative, expressed
115	Chr5	LOC_Os05g38219	22406439	22412412	expressed protein
116	Chr5	LOC_Os05g38230	22409905	22413310	oxidoreductase, aldo/keto reductase family protein, putative, expressed
117	Chr5	LOC_Os05g38250	22425361	22427795	membrane associated DUF588 domain containing protein, putative, expressed
118	Chr5	LOC_Os05g38264	22436430	22437469	expressed protein
119	Chr5	LOC_Os05g38270	22440563	22445332	regulator of chromosome condensation, putative, expressed
120	Chr5	LOC_Os05g38280	22448151	22450167	expressed protein
121	Chr5	LOC_Os05g38290	22450676	22452631	protein phosphatase 2C, putative, expressed
122	Chr5	LOC_Os05g38300	22453399	22453749	expressed protein
123	Chr5	LOC_Os05g38310	22455569	22457343	ubiquitin family protein, putative, expressed
124	Chr5	LOC_Os05g38320	22464556	22466046	avr9/Cf-9 rapidly elicited protein, putative, expressed
125	Chr5	LOC_Os05g38330	22467958	22472072	NDP1, putative, expressed
126	Chr5	LOC_Os05g38350	22481303	22484545	glycerol-3-phosphate acyltransferase 8, putative, expressed
127	Chr5	LOC_Os05g38360	22488569	22492094	DHHC zinc finger domain containing protein, expressed
128	Chr5	LOC_Os05g38370	22492398	22495011	peptidyl-prolyl cis-trans isomerase, FKBP-type, putative, expressed
129	Chr5	LOC_Os05g38380	22496383	22496982	expressed protein
130	Chr5	LOC_Os05g38390	22501354	22503160	laccase precursor protein, putative, expressed
131	Chr5	LOC_Os05g38400	22518317	22524187	OsFtsH8 FtsH protease, homologue of AtFtsH3/10, expressed
132	Chr5	LOC_Os05g38410	22526731	22528707	laccase precursor protein, putative, expressed
133	Chr5	LOC_Os05g38420	22533536	22536101	laccase precursor protein, putative, expressed
134	Chr5	LOC_Os05g38440	22543959	22544309	precollagen-D, putative
135	Chr5	LOC_Os05g38460	22553303	22561067	MYB family transcription factor, putative, expressed
136	Chr5	LOC_Os05g38470	22568049	22570970	expressed protein
137	Chr5	LOC_Os05g38480	22574052	22577692	kinesin motor domain containing protein, putative, expressed
138	Chr5	LOC_Os05g38490	22580337	22586442	growth regulator related protein, putative, expressed
139	Chr5	LOC_Os05g38500	22587172	22588874	fasciclin-like arabinogalactan protein, putative, expressed
140	Chr5	LOC_Os05g38510	22593243	22596169	hypothetical protein
141	Chr5	LOC_Os05g38520	22596417	22598484	60S ribosomal protein L36-2, putative, expressed
142	Chr5	LOC_Os05g38530	22599355	22602579	DnaK family protein, putative, expressed
143	Chr5	LOC_Os05g38550	22615856	22620324	ubiquitin-conjugating enzyme, putative, expressed
144	Chr5	LOC_Os05g38560	22625115	22625615	Core histone H2A/H2B/H3/H4 domain containing protein, putative, expressed
145	Chr5	LOC_Os05g38570	22625126	22629028	riboflavin biosynthesis protein ribAB, chloroplast precursor, putative, expressed
146	Chr5	LOC_Os05g38580	22630314	22632494	50S ribosomal protein L17, putative, expressed
147	Chr5	LOC_Os05g38590	22633142	22636124	expressed protein
148	Chr5	LOC_Os05g38600	22638494	22639018	ZOS5-09 - C2H2 zinc finger protein, expressed
149	Chr5	LOC_Os05g38610	22641625	22644379	clathrin adaptor complex small chain domain containing protein, expressed
150	Chr5	LOC_Os05g38620	22648416	22649036	ZOS5-10 - C2H2 zinc finger protein, expressed
151	Chr5	LOC_Os05g38630	22649291	22652524	ras-related protein, putative, expressed
152	Chr5	LOC_Os05g38640	22656825	22658034	Core histone H2A/H2B/H3/H4 domain containing protein, putative, expressed
153	Chr5	LOC_Os05g38650	22661777	22662208	expressed protein
154	Chr5	LOC_Os05g38660	22665339	22666007	expressed protein
155	Chr5	LOC_Os05g38670	22670927	22674637	cation efflux family protein, putative, expressed
156	Chr5	LOC_Os05g38680	22678004	22679246	plant-specific domain TIGR01589 family protein, expressed
157	Chr5	LOC_Os05g38690	22698545	22699654	expressed protein
158	Chr5	LOC_Os05g38700	22701447	22702796	hypothetical protein
159	Chr5	LOC_Os05g38710	22706549	22713940	lipin, N-terminal conserved region family protein, expressed
160	Chr5	LOC_Os05g38720	22719262	22721316	Lung seven transmembrane receptor domain containing protein, putative, expressed
161	Chr5	LOC_Os05g38730	22725609	22734013	SAC3/GANP family protein, putative, expressed
162	Chr5	LOC_Os05g38740	22736688	22737282	Core histone H2A/H2B/H3/H4 domain containing protein, putative, expressed
163	Chr5	LOC_Os05g38750	22739672	22740067	expressed protein
164	Chr5	LOC_Os05g38760	22743889	22744452	Core histone H2A/H2B/H3/H4 domain containing protein, putative, expressed
165	Chr5	LOC_Os05g38770	22745076	22747649	protein kinase APK1B, chloroplast precursor, putative, expressed
166	Chr5	LOC_Os05g38780	22751543	22752676	expressed protein
167	Chr5	LOC_Os05g38790	22755924	22758822	IQ calmodulin-binding motif domain containing protein, expressed
168	Chr5	LOC_Os05g38800	22759059	22761884	PWWP domain containing protein, expressed
169	Chr5	LOC_Os05g38810	22764442	22769335	PWWP domain containing protein, expressed
170	Chr5	LOC_Os05g38830	22776036	22779105	HECT-domain domain containing protein, expressed
171	Chr5	LOC_Os05g38840	22786722	22787264	expressed protein
172	Chr5	LOC_Os05g38850	22789273	22797554	MCM8 - Putative minichromosome maintenance MCM family subunit 8, expressed
173	Chr5	LOC_Os05g38860	22800201	22800976	expressed protein
174	Chr5	LOC_Os05g38870	22802508	22802819	conserved hypothetical protein
175	Chr5	LOC_Os05g38880	22807363	22807937	expressed protein
176	Chr5	LOC_Os05g38930	22826215	22826568	hypothetical protein
177	Chr5	LOC_Os05g38940	22828439	22828681	expressed protein
178	Chr5	LOC_Os05g38950	22834946	22842060	TBC domain containing protein, expressed
179	Chr5	LOC_Os05g38960	22853858	22855490	expressed protein
180	Chr5	LOC_Os05g38980	22860152	22865186	respiratory burst oxidase, putative, expressed
181	Chr5	LOC_Os05g38984	22870780	22873243	expressed protein
182	Chr5	LOC_Os05g38990	22874242	22875817	CCT motif family protein, expressed
183	Chr5	LOC_Os05g39000	22878685	22882073	KIP1, putative, expressed
184	Chr5	LOC_Os05g39050	22903108	22903946	Core histone H2A/H2B/H3/H4 domain containing protein, putative, expressed
185	Chr5	LOC_Os05g39060	22904351	22906060	expressed protein
186	Chr5	LOC_Os05g39070	22907937	22910307	NLI interacting factor-like phosphatase, putative, expressed
187	Chr5	LOC_Os05g39080	22910888	22915683	protein kinase family protein, putative, expressed
188	Chr5	LOC_Os05g39090	22919309	22924421	CAMK_CAMK_like.29 - CAMK includes calcium/calmodulin depedent protein kinases, expressed
189	Chr5	LOC_Os05g39100	22927712	22928436	hypothetical protein
190	Chr5	LOC_Os05g39110	22932647	22935837	selT-like protein precursor, putative, expressed
191	Chr5	LOC_Os05g39110	22932647	22935837	selT-like protein precursor, putative, expressed
192	Chr5	LOC_Os05g39120	22937305	22940688	expressed protein
193	Chr5	LOC_Os05g39140	22955313	22960812	expressed protein
194	Chr5	LOC_Os05g39150	22961261	22964465	expressed protein
195	Chr5	LOC_Os05g39160	22965910	22969069	expressed protein
196	Chr5	LOC_Os05g39170	22970232	22971781	expressed protein
197	Chr5	LOC_Os05g39180	22974495	22978038	expressed protein
198	Chr5	LOC_Os05g39190	22978604	22982155	expressed protein
199	Chr5	LOC_Os05g39200	22984053	22986374	expressed protein
200	Chr5	LOC_Os05g39210	22988230	22991468	expressed protein
201	Chr5	LOC_Os05g39220	22992520	22994452	GDSL-like lipase/acylhydrolase, putative, expressed
202	Chr5	LOC_Os05g39230	22996896	23005544	low photochemical bleaching 1 protein, putative, expressed
203	Chr5	LOC_Os05g39240	23009214	23013433	ammonium transporter protein, putative, expressed
204	Chr5	LOC_Os05g39250	23013503	23014354	phosphatidylethanolamine-binding protein, putative, expressed
205	Chr5	LOC_Os05g39260	23020500	23021809	zinc finger, C3HC4 type domain containing protein, expressed
206	Chr5	LOC_Os05g39300	23044777	23046608	OsFBL24 - F-box domain and LRR containing protein, expressed
207	Chr5	LOC_Os05g39310	23058937	23061264	thiamine pyrophosphate enzyme, C-terminal TPP binding domain containing protein, expressed
208	Chr5	LOC_Os05g39320	23065607	23067936	thiamine pyrophosphate enzyme, C-terminal TPP binding domain containing protein, expressed
209	Chr5	LOC_Os05g39350	23080869	23083761	PMR5, putative, expressed
210	Chr5	LOC_Os05g39370	23089497	23095586	expressed protein
211	Chr5	LOC_Os05g39374	23096724	23097842	expressed protein
212	Chr5	LOC_Os05g39380	23101671	23104153	zinc finger, C3HC4 type domain containing protein, expressed
213	Chr5	LOC_Os05g39390	23104197	23109898	outer membrane protein, OMP85 family protein, expressed
214	Chr5	LOC_Os05g39400	23111297	23112760	expressed protein
215	Chr5	LOC_Os05g39410	23112893	23117279	expressed protein
216	Chr5	LOC_Os05g39440	23132037	23134324	expressed protein
217	Chr5	LOC_Os05g39450	23138673	23139858	glutaredoxin, putative, expressed
218	Chr5	LOC_Os05g39490	23173125	23176566	expressed protein
219	Chr5	LOC_Os05g39500	23178205	23178921	DUF640 domain containing protein, putative, expressed
220	Chr5	LOC_Os05g39510	23184993	23186415	hypothetical protein
221	Chr5	LOC_Os05g39520	23190629	23195162	methyltransferase, putative, expressed
222	Chr5	LOC_Os05g39530	23196134	23201465	ribonuclease P family protein, putative, expressed
223	Chr5	LOC_Os05g39540	23204531	23213279	metal cation transporter, putative, expressed
224	Chr5	LOC_Os05g39560	23216413	23219283	metal cation transporter, putative, expressed
225	Chr5	LOC_Os05g39580	23239202	23240677	bet v I allergen family protein, putative, expressed
226	Chr5	LOC_Os05g39590	23247649	23250054	AP2 domain containing protein, expressed
227	Chr5	LOC_Os05g39600	23251135	23254415	ATCHX15, putative, expressed
228	Chr5	LOC_Os05g39610	23254892	23257514	exo70 exocyst complex subunit domain containing protein, expressed
229	Chr5	LOC_Os05g39630	23270734	23271336	expressed protein
230	Chr5	LOC_Os05g39640	23272214	23272692	expressed protein
231	Chr5	LOC_Os05g39650	23273358	23280964	phytanoyl-CoA dioxygenase, putative, expressed
232	Chr5	LOC_Os05g39660	23283128	23284376	hypothetical protein
233	Chr5	LOC_Os05g39670	23284633	23285757	prenylated rab acceptor, putative, expressed
234	Chr5	LOC_Os05g39680	23287870	23297397	PX domain containing protein, expressed
235	Chr5	LOC_Os05g39690	23297457	23300472	oxidoreductase, aldo/keto reductase family protein, putative, expressed
236	Chr5	LOC_Os05g39700	23303607	23304869	hypothetical protein
237	Chr5	LOC_Os05g39710	23307447	23308190	expressed protein
238	Chr5	LOC_Os05g39720	23310474	23313449	WRKY70, expressed
239	Chr5	LOC_Os05g39730	23317204	23320033	SAG20, putative, expressed
240	Chr5	LOC_Os05g39750	23348576	23348866	expressed protein
241	Chr5	LOC_Os05g39760	23351716	23356534	VHS and GAT domain containing protein, expressed
242	Chr5	LOC_Os05g39770	23355342	23360051	aminotransferase, putative, expressed
243	Chr5	LOC_Os05g39800	23386717	23389211	NFD4, putative, expressed
244	Chr5	LOC_Os05g39830	23408001	23409080	expressed protein
245	Chr5	LOC_Os05g39840	23416415	23419341	expressed protein
246	Chr5	LOC_Os05g39850	23419593	23424596	MCM3 - Putative minichromosome maintenance MCM complex subunit 3, expressed
247	Chr5	LOC_Os05g39860	23426645	23428051	expressed protein
248	Chr5	LOC_Os05g39870	23429486	23434020	CAMK_KIN1/SNF1/Nim1_like.24 - CAMK includes calcium/calmodulin depedent protein kinases, expressed
249	Chr5	LOC_Os05g39880	23434817	23436157	expressed protein
250	Chr5	LOC_Os05g39890	23437814	23438296	CBL-interacting serine/threonine-protein kinase 15, putative, expressed
251	Chr5	LOC_Os05g39900	23441433	23442531	CBL-interacting serine/threonine-protein kinase 15, putative, expressed
252	Chr5	LOC_Os05g39910	23451200	23452607	expressed protein
253	Chr5	LOC_Os05g39930	23463230	23465862	spotted leaf 11, putative, expressed
254	Chr5	LOC_Os05g39940	23473257	23473700	zinc finger, C3HC4 type domain containing protein, expressed
255	Chr5	LOC_Os05g39950	23477065	23478850	DUF623 domain containing protein, expressed
256	Chr5	LOC_Os05g39960	23483078	23485781	40S ribosomal protein S26, putative, expressed
257	Chr5	LOC_Os05g39970	23486418	23487208	expressed protein
258	Chr5	LOC_Os05g39980	23487856	23491593	expressed protein
259	Chr5	LOC_Os05g39990	23495606	23497572	expansin precursor, putative, expressed
260	Chr5	LOC_Os05g40000	23502667	23504193	expressed protein
261	Chr5	LOC_Os05g40010	23508004	23509669	LTPL17 - Protease inhibitor/seed storage/LTP family protein precursor, expressed
262	Chr5	LOC_Os05g40020	23510183	23511071	RING-H2 finger protein, putative, expressed
263	Chr5	LOC_Os05g40030	23511795	23512238	expressed protein
264	Chr5	LOC_Os05g40040	23515024	23520200	expressed protein
265	Chr5	LOC_Os05g40050	23524087	23527545	receptor-like protein kinase 2 precursor, putative, expressed
266	Chr5	LOC_Os05g40060	23529423	23530499	WRKY48, expressed
267	Chr5	LOC_Os05g40070	23536113	23539013	WRKY84, expressed
268	Chr5	LOC_Os05g40080	23550611	23551716	WRKY54, expressed
269	Chr5	LOC_Os05g40120	23571172	23572181	expressed protein
270	Chr5	LOC_Os05g40130	23572682	23573252	expressed protein
271	Chr5	LOC_Os05g40150	23580975	23585400	RGH2B, putative, expressed
272	Chr5	LOC_Os05g40160	23586768	23590400	NB-ARC domain containing protein, expressed
273	Chr5	LOC_Os05g40170	23593038	23595264	expressed protein
274	Chr5	LOC_Os05g40180	23598187	23602963	serine/threonine-protein kinase stt7, chloroplast precursor, putative, expressed
275	Chr5	LOC_Os05g40190	23600528	23605114	thioredoxin, putative, expressed
276	Chr5	LOC_Os05g40200	23605419	23611006	inactive receptor kinase At2g26730 precursor, putative, expressed
277	Chr5	LOC_Os05g40212	23617462	23618330	expressed protein
278	Chr5	LOC_Os05g40230	23632284	23633975	vacuolar ATP synthase subunit E, putative, expressed
279	Chr5	LOC_Os05g40240	23635727	23637842	expressed protein
280	Chr5	LOC_Os05g40250	23640200	23641733	expressed protein
281	Chr5	LOC_Os05g40260	23642766	23646937	acetyltransferase, GNAT family, putative, expressed
282	Chr5	LOC_Os05g40270	23653404	23662906	expressed protein
283	Chr5	LOC_Os05g40280	23661856	23666681	B3 DNA binding domain containing protein, expressed
284	Chr5	LOC_Os05g40285	23671559	23672502	expressed protein
285	Chr5	LOC_Os05g40290	23672748	23677330	KH domain-containing protein, putative, expressed
286	Chr5	LOC_Os05g40300	23685733	23686529	expressed protein
287	Chr5	LOC_Os05g40310	23688669	23691121	expressed protein
288	Chr5	LOC_Os05g40320	23692827	23697395	PPR repeat domain containing protein, putative, expressed
289	Chr5	LOC_Os05g40330	23697738	23700670	auxin efflux carrier component, putative, expressed
290	Chr5	LOC_Os05g40340	23705105	23705823	expressed protein
291	Chr5	LOC_Os05g40350	23707553	23708082	expressed protein
292	Chr5	LOC_Os05g40360	23709510	23710392	expressed protein
293	Chr5	LOC_Os05g40370	23721506	23724092	expressed protein
294	Chr5	LOC_Os05g40384	23728502	23738405	cytochrome P450, putative, expressed
295	Chr5	LOC_Os05g40400	23739164	23739799	harpin-induced protein 1 domain containing protein, expressed
296	Chr5	LOC_Os05g40410	23743472	23747595	expressed protein
297	Chr5	LOC_Os05g40420	23748677	23753405	2,3-bisphosphoglycerate-independent phosphoglycerate mutase, putative, expressed
298	Chr5	LOC_Os05g40430	23754837	23756027	expressed protein
299	Chr5	LOC_Os05g40450	23761789	23763003	expressed protein
300	Chr5	LOC_Os05g40490	23778150	23781906	zinc knuckle domain containing protein, expressed
301	Chr5	LOC_Os05g40500	23783787	23787925	F-box domain containing protein, expressed
302	Chr5	LOC_Os05g40510	23788811	23790004	expressed protein
303	Chr5	LOC_Os05g40520	23792979	23794190	OsFBT8 - F-box and tubby domain containing protein, expressed
304	Chr5	LOC_Os05g40530	23796596	23797201	expressed protein
305	Chr5	LOC_Os05g40540	23798402	23800288	expressed protein
306	Chr5	LOC_Os05g40550	23801397	23803149	expressed protein
307	Chr5	LOC_Os05g40570	23806126	23807313	expressed protein
308	Chr5	LOC_Os05g40580	23808882	23810048	expressed protein
309	Chr5	LOC_Os05g40590	23811427	23813002	expressed protein
310	Chr5	LOC_Os05g40610	23818257	23819431	OsFBDUF25 - F-box and DUF domain containing protein, expressed
311	Chr5	LOC_Os05g40620	23820381	23822094	expressed protein
312	Chr5	LOC_Os05g40630	23825573	23826624	DUF567 domain containing protein, putative, expressed
313	Chr5	LOC_Os05g40650	23839378	23842485	ATCHX, putative, expressed
314	Chr5	LOC_Os05g40660	23848021	23849250	ulp1 protease family protein, putative, expressed
315	Chr5	LOC_Os05g40680	23852853	23857170	FAR1 family protein, expressed
316	Chr5	LOC_Os05g40700	23865753	23869534	transmembrane protein 56, putative, expressed
317	Chr5	LOC_Os05g40710	23871516	23872997	DELLA protein GAI, putative, expressed
318	Chr5	LOC_Os05g40720	23874177	23878278	glycosyl transferase, family 8, putative, expressed
319	Chr5	LOC_Os05g40730	23878817	23881533	expressed protein
320	Chr5	LOC_Os05g40740	23883406	23885939	monocopper oxidase, putative, expressed
321	Chr5	LOC_Os05g40770	23899428	23905570	leucine-rich repeat family protein, putative, expressed
322	Chr5	LOC_Os05g40780	23907796	23910597	keratinocytes-associated protein 2, putative, expressed
323	Chr5	LOC_Os05g40790	23916372	23923564	CCR4-NOT transcription factor, putative, expressed
324	Chr5	LOC_Os05g40800	23925970	23928253	expressed protein
325	Chr5	LOC_Os05g40810	23931394	23936950	BRCA1 C Terminus domain containing protein, expressed
326	Chr5	LOC_Os05g40820	23939790	23943176	ribosomal protein L24, putative, expressed
327	Chr5	LOC_Os05g40830	23953032	23953992	expressed protein
328	Chr5	LOC_Os05g40840	23956019	23956509	hypothetical protein
329	Chr5	LOC_Os05g40850	23958684	23959574	expressed protein
330	Chr5	LOC_Os05g40880	23974416	23975453	expressed protein
331	Chr5	LOC_Os05g40900	23990509	23994437	expressed protein
332	Chr5	LOC_Os05g40910	23996148	23997616	expressed protein
333	Chr5	LOC_Os05g40920	24000267	24002607	expressed protein
334	Chr5	LOC_Os05g40950	24013453	24014600	pentatricopeptide repeat-containing protein, putative, expressed
335	Chr5	LOC_Os05g40960	24015243	24017576	Myb transcription factor, putative, expressed
336	Chr5	LOC_Os05g40970	24020092	24021633	expressed protein
337	Chr5	LOC_Os05g40980	24023536	24026206	zinc finger, C3HC4 type domain containing protein, expressed
338	Chr5	LOC_Os05g40990	24027775	24030928	NADH-cytochrome b5 reductase, putative, expressed
339	Chr5	LOC_Os05g41000	24033610	24039071	endonuclease/exonuclease/phosphatase family domain containing protein, expressed
340	Chr5	LOC_Os05g41010	24040970	24043906	oxidoreductase, putative, expressed
341	Chr5	LOC_Os05g41030	24045497	24047844	LTPL67 - Protease inhibitor/seed storage/LTP family protein precursor, expressed
342	Chr5	LOC_Os05g41050	24054716	24055546	expressed protein
343	Chr5	LOC_Os05g41060	24057693	24059863	ADP-ribosylation factor, putative, expressed
344	Chr5	LOC_Os05g41070	24062649	24066043	bZIP transcription factor, putative, expressed
345	Chr5	LOC_Os05g41080	24067694	24070193	histone H3, putative, expressed
346	Chr5	LOC_Os05g41090	24071175	24075089	CAMK_CAMK_like_CG18020d.1 - CAMK includes calcium/calmodulin depedent protein kinases, expressed
347	Chr5	LOC_Os05g41100	24075593	24077884	protein kri1, putative, expressed
348	Chr5	LOC_Os05g41110	24078058	24079952	ribosomal protein L7Ae, putative, expressed
349	Chr5	LOC_Os05g41120	24081100	24087010	endoplasmic reticulum-Golgi intermediate compartment protein 3, putative, expressed
350	Chr5	LOC_Os05g41130	24089745	24091744	OsFBX168 - F-box domain containing protein, expressed
351	Chr5	LOC_Os05g41150	24103645	24106552	expressed protein
352	Chr5	LOC_Os05g41160	24107391	24110147	expressed protein
353	Chr5	LOC_Os05g41166	24110841	24114828	MYB family transcription factor, putative, expressed
354	Chr5	LOC_Os05g41172	24115580	24121667	histone-lysine N-methyltransferase, H3 lysine-9 specific SUVH1, putative, expressed
355	Chr5	LOC_Os05g41180	24122438	24126677	peptidase, T1 family, putative, expressed
356	Chr5	LOC_Os05g41190	24127105	24128452	expressed protein
357	Chr5	LOC_Os05g41200	24130113	24131120	OsCML9 - Calmodulin-related calcium sensor protein, expressed
358	Chr5	LOC_Os05g41210	24132441	24134899	OsCam2 - Calmodulin, expressed
359	Chr5	LOC_Os05g41220	24137575	24141002	SNF1-related protein kinase regulatory subunit beta-1, putative, expressed
360	Chr5	LOC_Os05g41230	24149269	24151542	BRASSINOSTEROID INSENSITIVE 1-associated receptor kinase 1 precursor, putative, expressed
361	Chr5	LOC_Os05g41240	24153733	24158054	Myb-like DNA-binding domain containing protein, putative, expressed
362	Chr5	LOC_Os05g41250	24171334	24171900	VQ domain containing protein, putative, expressed
363	Chr5	LOC_Os05g41270	24175473	24178191	CAMK_CAMK_like.4 - CAMK includes calcium/calmodulin depedent protein kinases, expressed
364	Chr5	LOC_Os05g41280	24180355	24182187	transcription factor HBP-1b, putative, expressed
365	Chr5	LOC_Os05g41290	24184447	24189203	disease resistance RPP13-like protein 1, putative, expressed
366	Chr5	LOC_Os05g41300	24190420	24192791	expressed protein
367	Chr5	LOC_Os05g41310	24197214	24200543	disease resistance protein RGA2, putative, expressed
368	Chr5	LOC_Os05g41370	24230695	24234793	TKL_IRAK_DUF26-la.1 - DUF26 kinases have homology to DUF26 containing loci, expressed
369	Chr5	LOC_Os05g41380	24237166	24237722	expressed protein
370	Chr5	LOC_Os05g41390	24240401	24243654	cyclin, putative, expressed
371	Chr5	LOC_Os05g41400	24244154	24245671	indole-3-acetate beta-glucosyltransferase, putative, expressed
372	Chr5	LOC_Os05g41420	24254535	24257020	auxin-induced protein 5NG4, putative, expressed
373	Chr5	LOC_Os05g41430	24260256	24262321	expressed protein
374	Chr5	LOC_Os05g41440	24271077	24275174	cytochrome P450, putative, expressed
375	Chr5	LOC_Os05g41450	24275818	24280710	histone-like transcription factor and archaeal histone, putative, expressed
376	Chr5	LOC_Os05g41460	24279602	24281856	cysteine proteinase inhibitor precursor protein, putative, expressed
377	Chr5	LOC_Os05g41470	24282380	24282811	expressed protein
378	Chr5	LOC_Os05g41480	24287569	24289620	domain of unknown function, DUF250 domain containing protein, expressed
379	Chr5	LOC_Os05g41490	24291470	24292858	circadian clock coupling factor ZGT, putative, expressed
380	Chr5	LOC_Os05g41500	24298176	24298999	expressed protein
381	Chr5	LOC_Os05g41510	24301347	24311126	SH2 motif, putative, expressed
382	Chr5	LOC_Os05g41520	24309236	24311126	zinc finger, C3HC4 type domain containing protein, expressed
383	Chr5	LOC_Os05g41530	24312853	24317067	ZOS5-11 - C2H2 zinc finger protein, expressed
384	Chr5	LOC_Os05g41540	24321000	24322781	bZIP transcription factor domain containing protein, expressed
385	Chr5	LOC_Os05g41570	24342547	24342927	expressed protein
386	Chr5	LOC_Os05g41580	24347205	24354543	calcium-transporting ATPase, plasma membrane-type, putative, expressed
387	Chr5	LOC_Os05g41590	24357908	24361190	glycerol-3-phosphate dehydrogenase, putative, expressed
388	Chr5	LOC_Os05g41610	24371212	24374703	glycosyl hydrolases family 17, putative, expressed
389	Chr5	LOC_Os05g41620	24374975	24376837	expressed protein
390	Chr5	LOC_Os05g41630	24376912	24377903	translation initiation factor eIF3 subunit, putative, expressed
391	Chr5	LOC_Os05g41640	24378361	24381762	phosphoglycerate kinase protein, putative, expressed
392	Chr5	LOC_Os05g41645	24382439	24382876	chalcone synthase, putative, expressed
393	Chr5	LOC_Os05g41660	24383180	24384628	ICE-like protease p20 domain containing protein, putative, expressed
394	Chr5	LOC_Os05g41670	24384901	24387468	ICE-like protease p20 domain containing protein, putative, expressed
395	Chr5	LOC_Os05g41730	24413270	24413854	expressed protein
396	Chr5	LOC_Os05g41740	24415649	24416167	hypothetical protein
397	Chr5	LOC_Os05g41750	24423072	24426490	RecF/RecN/SMC N terminal domain containing protein, expressed
398	Chr5	LOC_Os05g41760	24427885	24428869	AP2 domain containing protein, expressed
399	Chr5	LOC_Os05g41780	24444060	24445189	AP2 domain containing protein, expressed
400	Chr5	LOC_Os05g41790	24464254	24469517	zinc finger C-x8-C-x5-C-x3-H type family protein, expressed
401	Chr5	LOC_Os05g41795	24473136	24478871	zinc finger C3HC4 type family protein, putative, expressed
402	Chr5	LOC_Os05g41800	24480751	24483094	ribosomal protein L11 methyltransferase-related, putative, expressed
403	Chr5	LOC_Os05g41810	24483670	24489090	OsDegp8 - Putative Deg protease homologue, expressed
404	Chr5	LOC_Os05g41820	24492456	24493152	expressed protein
405	Chr5	LOC_Os05g41840	24504454	24505077	expressed protein
406	Chr5	LOC_Os05g41870	24518823	24519740	glycine-rich cell wall protein, putative, expressed
407	Chr5	LOC_Os05g41880	24522895	24532290	mutS domain V family protein, expressed
408	Chr5	LOC_Os05g41890	24533226	24535879	expressed protein
409	Chr5	LOC_Os05g41900	24537785	24539942	translation initiation factor SUI1, putative, expressed
410	Chr5	LOC_Os05g41910	24541182	24544300	expressed protein
411	Chr5	LOC_Os05g41920	24551181	24551846	expressed protein
412	Chr5	LOC_Os05g41930	24552398	24555167	N-rich protein, putative, expressed
413	Chr5	LOC_Os05g41950	24569152	24571817	protein kinase, putative, expressed
414	Chr5	LOC_Os05g41960	24575672	24576202	expressed protein
415	Chr5	LOC_Os05g41970	24576897	24577736	SSA1 - 2S albumin seed storage family protein precursor, expressed
416	Chr5	LOC_Os05g41980	24579007	24579675	cysteine proteinase At4g11310 precursor, putative
417	Chr5	LOC_Os05g41990	24583250	24584945	peroxidase precursor, putative, expressed
418	Chr5	LOC_Os05g42000	24587145	24589539	peroxidase precursor, putative, expressed
419	Chr5	LOC_Os05g42010	24588324	24593259	TraB family protein, putative, expressed
420	Chr5	LOC_Os05g42020	24594918	24597258	UDP-glucoronosyl and UDP-glucosyl transferase domain containing protein, expressed
421	Chr5	LOC_Os05g42040	24605715	24607928	UDP-glucoronosyl and UDP-glucosyl transferase domain containing protein, expressed
422	Chr5	LOC_Os05g42060	24611755	24613221	UDP-glucoronosyl/UDP-glucosyl transferase, putative, expressed
423	Chr5	LOC_Os05g42070	24616204	24617365	UDP-glucose flavonoid-O-glucosyltransferase, putative, expressed
424	Chr5	LOC_Os05g42080	24618428	24618837	expressed protein
425	Chr5	LOC_Os05g42100	24623313	24624621	expressed protein
426	Chr5	LOC_Os05g42110	24626346	24626852	allyl alcohol dehydrogenase, putative, expressed
427	Chr5	LOC_Os05g42120	24627221	24629162	heat shock protein, putative, expressed
428	Chr5	LOC_Os05g42130	24631172	24632715	MONOCULM 1, putative, expressed
429	Chr5	LOC_Os05g42140	24633021	24633940	methyltransferase domain containing protein, expressed
430	Chr5	LOC_Os05g42150	24643516	24646086	OsGH3.4 - Probable indole-3-acetic acid-amido synthetase, expressed
431	Chr5	LOC_Os05g42160	24647410	24647772	expressed protein
432	Chr5	LOC_Os05g42180	24663914	24666109	ethylene-responsive protein related, putative, expressed
433	Chr5	LOC_Os05g42190	24669652	24673135	NADPH-dependent FMN reductase domain containing protein, expressed
434	Chr5	LOC_Os05g42200	24674707	24676177	cyclin-B1-1, putative, expressed
435	Chr5	LOC_Os05g42210	24676774	24682628	serine/threonine-protein kinase receptor precursor, putative, expressed
436	Chr5	LOC_Os05g42220	24691255	24695487	leucine rich repeat domain containing protein, putative, expressed
437	Chr5	LOC_Os05g42230	24696315	24697163	universal stress protein domain containing protein, putative, expressed
438	Chr5	LOC_Os05g42240	24702380	24703630	expressed protein
439	Chr5	LOC_Os05g42250	24711968	24716742	cyclic nucleotide-gated ion channel 2, putative, expressed
440	Chr5	LOC_Os05g42260	24720870	24721619	expressed protein
441	Chr5	LOC_Os05g42270	24724324	24727260	acyltransferase, putative, expressed
442	Chr5	LOC_Os05g42280	24729478	24732892	expressed protein
443	Chr5	LOC_Os05g42290	24735520	24737763	expressed protein
444	Chr5	LOC_Os05g42300	24738575	24742551	NAF1 domain containing protein, expressed
445	Chr5	LOC_Os05g42330	24762161	24767769	secretory carrier-associated membrane protein, putative, expressed
446	Chr5	LOC_Os05g42340	24774717	24775631	ubiquitin E3 ligase ICP0, putative, expressed
447	Chr5	LOC_Os05g42350	24777363	24782052	ferredoxin--nitrite reductase, putative, expressed
448	Chr5	LOC_Os05g42360	24783655	24785311	expressed protein
449	Chr5	LOC_Os05g42380	24819028	24820944	expressed protein
450	Chr5	LOC_Os05g42390	24833190	24833754	hypothetical protein
451	Chr5	LOC_Os05g42400	24835427	24835819	hypothetical protein
452	Chr5	LOC_Os05g42420	24859554	24860190	expressed protein
453	Chr5	LOC_Os05g42424	24862409	24865027	ubiquitin family protein, putative, expressed
454	Chr5	LOC_Os05g42428	24876804	24877651	expressed protein
455	Chr5	LOC_Os05g42436	24909330	24910051	hypothetical protein
456	Chr5	LOC_Os05g42980	24969949	24970464	expressed protein
457	Chr5	LOC_Os05g43030	24987029	24989544	expressed protein
458	Chr5	LOC_Os05g43040	24997324	24999598	tetratricopeptide repeat domain containing protein, expressed
459	Chr5	LOC_Os05g43050	25000292	25001493	expressed protein
460	Chr5	LOC_Os05g43070	25015474	25020479	expressed protein
461	Chr5	LOC_Os05g43090	25022729	25024013	GDSL-like lipase/acylhydrolase, putative, expressed
462	Chr5	LOC_Os05g43100	25025141	25027236	GDSL-like lipase/acylhydrolase, putative, expressed
463	Chr5	LOC_Os05g43110	25029800	25032842	GDSL-like lipase/acylhydrolase, putative, expressed
464	Chr5	LOC_Os05g43120	25035919	25038954	GDSL-like lipase/acylhydrolase, putative, expressed
465	Chr5	LOC_Os05g43130	25041530	25043493	brix domain-containing protein 1, putative, expressed
466	Chr5	LOC_Os05g43140	25044639	25045646	expressed protein
467	Chr5	LOC_Os05g43170	25054711	25059191	calreticulin precursor protein, putative, expressed
468	Chr5	LOC_Os05g43174	25063389	25064011	expressed protein
469	Chr5	LOC_Os05g43180	25072195	25072987	expressed protein
470	Chr5	LOC_Os05g43190	25077924	25078602	expressed protein
471	Chr5	LOC_Os05g43230	25153902	25157655	oryzain alpha chain precursor, putative, expressed
472	Chr5	LOC_Os05g43240	25158992	25163447	jacalin-like lectin domain containing protein, expressed
473	Chr5	LOC_Os05g43252	25164330	25169294	expressed protein
474	Chr5	LOC_Os05g43280	25176651	25186745	MATH domain containing protein, expressed
475	Chr5	LOC_Os05g43290	25186795	25187735	expressed protein
476	Chr5	LOC_Os05g43300	25188215	25193134	expressed protein
477	Chr5	LOC_Os05g43310	25193458	25194714	photosystem II reaction center W protein, chloroplast precursor, putative, expressed
478	Chr5	LOC_Os05g43330	25200648	25201186	expressed protein
479	Chr5	LOC_Os05g43360	25214532	25217860	NADH dehydrogenase flavoprotein 2, mitochondrial precursor, putative, expressed
480	Chr5	LOC_Os05g43374	25219780	25224493	pseudouridylate synthase, putative, expressed
481	Chr5	LOC_Os05g43380	25224822	25227403	tesmin/TSO1-like CXC domain containing protein, expressed
482	Chr5	LOC_Os05g43390	25229675	25233242	signal recognition particle 54 kDa protein, putative, expressed

## Sheet: qPH5
S.no	chr	locus	start	stop	annotation
1	Chr5	LOC_Os05g40280	23661856	23666681	B3 DNA binding domain containing protein, expressed
2	Chr5	LOC_Os05g40285	23671559	23672502	expressed protein
3	Chr5	LOC_Os05g40290	23672748	23677330	KH domain-containing protein, putative, expressed
4	Chr5	LOC_Os05g40300	23685733	23686529	expressed protein
5	Chr5	LOC_Os05g40310	23688669	23691121	expressed protein
6	Chr5	LOC_Os05g40320	23692827	23697395	PPR repeat domain containing protein, putative, expressed
7	Chr5	LOC_Os05g40330	23697738	23700670	auxin efflux carrier component, putative, expressed
8	Chr5	LOC_Os05g40340	23705105	23705823	expressed protein
9	Chr5	LOC_Os05g40350	23707553	23708082	expressed protein
10	Chr5	LOC_Os05g40360	23709510	23710392	expressed protein
11	Chr5	LOC_Os05g40370	23721506	23724092	expressed protein
12	Chr5	LOC_Os05g40384	23728502	23738405	cytochrome P450, putative, expressed
13	Chr5	LOC_Os05g40400	23739164	23739799	harpin-induced protein 1 domain containing protein, expressed
14	Chr5	LOC_Os05g40410	23743472	23747595	expressed protein
15	Chr5	LOC_Os05g40420	23748677	23753405	2,3-bisphosphoglycerate-independent phosphoglycerate mutase, putative, expressed
16	Chr5	LOC_Os05g40430	23754837	23756027	expressed protein
17	Chr5	LOC_Os05g40450	23761789	23763003	expressed protein
18	Chr5	LOC_Os05g40490	23778150	23781906	zinc knuckle domain containing protein, expressed
19	Chr5	LOC_Os05g40500	23783787	23787925	F-box domain containing protein, expressed
20	Chr5	LOC_Os05g40510	23788811	23790004	expressed protein
21	Chr5	LOC_Os05g40520	23792979	23794190	OsFBT8 - F-box and tubby domain containing protein, expressed
22	Chr5	LOC_Os05g40530	23796596	23797201	expressed protein
23	Chr5	LOC_Os05g40540	23798402	23800288	expressed protein
24	Chr5	LOC_Os05g40550	23801397	23803149	expressed protein
25	Chr5	LOC_Os05g40570	23806126	23807313	expressed protein
26	Chr5	LOC_Os05g40580	23808882	23810048	expressed protein
27	Chr5	LOC_Os05g40590	23811427	23813002	expressed protein
28	Chr5	LOC_Os05g40610	23818257	23819431	OsFBDUF25 - F-box and DUF domain containing protein, expressed
29	Chr5	LOC_Os05g40620	23820381	23822094	expressed protein
30	Chr5	LOC_Os05g40630	23825573	23826624	DUF567 domain containing protein, putative, expressed
31	Chr5	LOC_Os05g40650	23839378	23842485	ATCHX, putative, expressed
32	Chr5	LOC_Os05g40660	23848021	23849250	ulp1 protease family protein, putative, expressed
33	Chr5	LOC_Os05g40680	23852853	23857170	FAR1 family protein, expressed
34	Chr5	LOC_Os05g40710	23871516	23872997	DELLA protein GAI, putative, expressed
35	Chr5	LOC_Os05g40720	23874177	23878278	glycosyl transferase, family 8, putative, expressed
36	Chr5	LOC_Os05g40730	23878817	23881533	expressed protein
37	Chr5	LOC_Os05g40740	23883406	23885939	monocopper oxidase, putative, expressed
38	Chr5	LOC_Os05g40770	23899428	23905570	leucine-rich repeat family protein, putative, expressed
39	Chr5	LOC_Os05g40780	23907796	23910597	keratinocytes-associated protein 2, putative, expressed
40	Chr5	LOC_Os05g40790	23916372	23923564	CCR4-NOT transcription factor, putative, expressed
41	Chr5	LOC_Os05g40790	23916372	23923564	CCR4-NOT transcription factor, putative, expressed
42	Chr5	LOC_Os05g40800	23925970	23928253	expressed protein
43	Chr5	LOC_Os05g40810	23931394	23936950	BRCA1 C Terminus domain containing protein, expressed
44	Chr5	LOC_Os05g40820	23939790	23943176	ribosomal protein L24, putative, expressed
45	Chr5	LOC_Os05g40830	23953032	23953992	expressed protein
46	Chr5	LOC_Os05g40840	23956019	23956509	hypothetical protein
47	Chr5	LOC_Os05g40850	23958684	23959574	expressed protein
48	Chr5	LOC_Os05g40880	23974416	23975453	expressed protein
49	Chr5	LOC_Os05g40900	23990509	23994437	expressed protein
50	Chr5	LOC_Os05g40910	23996148	23997616	expressed protein
51	Chr5	LOC_Os05g40920	24000267	24002607	expressed protein
52	Chr5	LOC_Os05g40950	24013453	24014600	pentatricopeptide repeat-containing protein, putative, expressed
53	Chr5	LOC_Os05g40960	24015243	24017576	Myb transcription factor, putative, expressed
54	Chr5	LOC_Os05g40970	24020092	24021633	expressed protein
55	Chr5	LOC_Os05g40980	24023536	24026206	zinc finger, C3HC4 type domain containing protein, expressed
56	Chr5	LOC_Os05g40990	24027775	24030928	NADH-cytochrome b5 reductase, putative, expressed
57	Chr5	LOC_Os05g41000	24033610	24039071	endonuclease/exonuclease/phosphatase family domain containing protein, expressed
58	Chr5	LOC_Os05g41010	24040970	24043906	oxidoreductase, putative, expressed
59	Chr5	LOC_Os05g41030	24045497	24047844	LTPL67 - Protease inhibitor/seed storage/LTP family protein precursor, expressed
60	Chr5	LOC_Os05g41050	24054716	24055546	expressed protein
61	Chr5	LOC_Os05g41060	24057693	24059863	ADP-ribosylation factor, putative, expressed
62	Chr5	LOC_Os05g41070	24062649	24066043	bZIP transcription factor, putative, expressed
63	Chr5	LOC_Os05g41080	24067694	24070193	histone H3, putative, expressed
64	Chr5	LOC_Os05g41080	24067694	24070193	histone H3, putative, expressed
65	Chr5	LOC_Os05g41090	24071175	24075089	CAMK_CAMK_like_CG18020d.1 - CAMK includes calcium/calmodulin depedent protein kinases, expressed
66	Chr5	LOC_Os05g41100	24075593	24077884	protein kri1, putative, expressed
67	Chr5	LOC_Os05g41110	24078058	24079952	ribosomal protein L7Ae, putative, expressed
68	Chr5	LOC_Os05g41110	24078058	24079952	ribosomal protein L7Ae, putative, expressed
69	Chr5	LOC_Os05g41120	24081100	24087010	endoplasmic reticulum-Golgi intermediate compartment protein 3, putative, expressed
70	Chr5	LOC_Os05g41120	24081464	24087010	endoplasmic reticulum-Golgi intermediate compartment protein 3, putative, expressed
71	Chr5	LOC_Os05g41130	24089745	24091744	OsFBX168 - F-box domain containing protein, expressed

## Sheet: qTGW12.1&qTGW12.2
S.no	chr	locus	start	stop	annotation
1	Chr12	LOC_Os12g35750	21766844	21767266	expressed protein
2	Chr12	LOC_Os12g35770	21780299	21780619	expressed protein
3	Chr12	LOC_Os12g35790	21805080	21806479	expressed protein
4	Chr12	LOC_Os12g35820	21834289	21834838	expressed protein
5	Chr12	LOC_Os12g35850	21844264	21845012	expressed protein
6	Chr12	LOC_Os12g35870	21857143	21857388	expressed protein
7	Chr12	LOC_Os12g35890	21869771	21871413	FAD dependent oxidoreductase domain containing protein, expressed
8	Chr12	LOC_Os12g35895	21873069	21877362	expressed protein
9	Chr12	LOC_Os12g35910	21881810	21883709	expressed protein
10	Chr12	LOC_Os12g35920	21889585	21890486	expressed protein
11	Chr12	LOC_Os12g35980	21995080	21996942	hypothetical protein
12	Chr12	LOC_Os12g35990	22002856	22003347	expressed protein
13	Chr12	LOC_Os12g36000	22010418	22012198	expressed protein
14	Chr12	LOC_Os12g36010	22042992	22043336	hypothetical protein
15	Chr12	LOC_Os12g36030	22047697	22054209	expressed protein
16	Chr12	LOC_Os12g36030	22047716	22050463	expressed protein
17	Chr12	LOC_Os12g36030	22047719	22051232	expressed protein
18	Chr12	LOC_Os12g36040	22089434	22091866	expansin precursor, putative, expressed
19	Chr12	LOC_Os12g36050	22097996	22099838	expressed protein
20	Chr12	LOC_Os12g36060	22100818	22101538	expressed protein
21	Chr12	LOC_Os12g36070	22101949	22102761	expressed protein
22	Chr12	LOC_Os12g36100	22126680	22133896	kinesin-4, putative, expressed
23	Chr12	LOC_Os12g36110	22132798	22136895	calmodulin binding protein, putative, expressed
24	Chr12	LOC_Os12g36130	22149538	22150526	expressed protein
25	Chr12	LOC_Os12g36160	22161393	22162448	expressed protein
26	Chr12	LOC_Os12g36170	22163661	22169820	HEAT repeat family protein, putative, expressed
27	Chr12	LOC_Os12g36180	22173282	22180501	auxilin, putative, expressed
28	Chr12	LOC_Os12g36194	22182885	22189908	nucleoside diphosphate kinase, putative, expressed
29	Chr12	LOC_Os12g36210	22193317	22193882	inhibitor I family protein, putative, expressed
30	Chr12	LOC_Os12g36220	22197918	22198462	inhibitor I family protein, putative, expressed
31	Chr12	LOC_Os12g36240	22202839	22203440	inhibitor I family protein, putative, expressed
32	Chr12	LOC_Os12g36270	22213880	22218978	expressed protein
33	Chr12	LOC_Os12g36300	22226210	22226491	hypothetical protein
34	Chr12	LOC_Os12g36310	22229889	22233208	expressed protein
35	Chr12	LOC_Os12g36320	22237801	22239178	expressed protein
36	Chr12	LOC_Os12g36330	22244764	22246792	expressed protein
37	Chr12	LOC_Os12g36340	22248470	22249456	hypothetical protein
38	Chr12	LOC_Os12g36350	22252381	22254735	expressed protein
39	Chr12	LOC_Os12g36420	22287806	22290761	expressed protein
40	Chr12	LOC_Os12g36430	22291142	22294802	expressed protein
41	Chr12	LOC_Os12g36440	22296518	22301885	expressed protein
42	Chr12	LOC_Os12g36450	22305098	22305624	hypothetical protein
43	Chr12	LOC_Os12g36490	22328234	22334884	expressed protein
44	Chr12	LOC_Os12g36500	22338130	22339053	expressed protein
45	Chr12	LOC_Os12g36530	22371069	22373616	patatin, putative, expressed
46	Chr12	LOC_Os12g36540	22375118	22375360	expressed protein
47	Chr12	LOC_Os12g36610	22417223	22419265	patatin, putative, expressed
48	Chr12	LOC_Os12g36620	22419758	22427185	pentatricopeptide, putative, expressed
49	Chr12	LOC_Os12g36630	22428186	22429098	universal stress protein domain containing protein, putative, expressed
50	Chr12	LOC_Os12g36640	22429351	22431795	universal stress protein domain containing protein, putative, expressed
51	Chr12	LOC_Os12g36640	22429351	22431800	universal stress protein domain containing protein, putative, expressed
52	Chr12	LOC_Os12g36660	22447777	22449274	MATE domain containing protein, expressed
53	Chr12	LOC_Os12g36670	22457228	22461984	F-box/LRR-repeat protein 3, putative, expressed
54	Chr12	LOC_Os12g36680	22466362	22469275	expressed protein
55	Chr12	LOC_Os12g36690	22477070	22481287	mla1, putative, expressed
56	Chr12	LOC_Os12g36700	22482154	22482823	expressed protein
57	Chr12	LOC_Os12g36710	22483691	22484604	expressed protein
58	Chr12	LOC_Os12g36720	22487337	22492402	RGH1A, putative, expressed
59	Chr12	LOC_Os12g36730	22497534	22502497	stripe rust resistance protein Yr10, putative, expressed
60	Chr12	LOC_Os12g36735	22505363	22505929	expressed protein
61	Chr12	LOC_Os12g36740	22507721	22510597	splicing factor, arginine/serine-rich 18, putative, expressed
62	Chr12	LOC_Os12g36750	22511782	22514795	expressed protein
63	Chr12	LOC_Os12g36760	22518859	22529230	expressed protein
64	Chr12	LOC_Os12g36800	22561344	22561668	expressed protein
65	Chr12	LOC_Os12g36810	22572806	22576289	polygalacturonase, putative, expressed
66	Chr12	LOC_Os12g36820	22578195	22578735	expressed protein
67	Chr12	LOC_Os12g36830	22580778	22581972	pathogenesis-related Bet v I family protein, putative, expressed
68	Chr12	LOC_Os12g36840	22585181	22586562	pathogenesis-related Bet v I family protein, putative, expressed
69	Chr12	LOC_Os12g36850	22591676	22593522	pathogenesis-related Bet v I family protein, putative, expressed
70	Chr12	LOC_Os12g36860	22595369	22597000	pathogenesis-related protein 10, putative, expressed
71	Chr12	LOC_Os12g36870	22597815	22599178	uncharacterized glycosyltransferase, putative, expressed
72	Chr12	LOC_Os12g36880	22599952	22601258	pathogenesis-related Bet v I family protein, putative, expressed
73	Chr12	LOC_Os12g36890	22602880	22607315	CSLD4 - cellulose synthase-like family D, expressed
74	Chr12	LOC_Os12g36900	22616762	22622376	drought induced 19 protein, putative, expressed
75	Chr12	LOC_Os12g36910	22628759	22633083	calmodulin binding protein, putative, expressed
76	Chr12	LOC_Os12g36920	22635834	22640197	calmodulin binding protein, putative, expressed
77	Chr12	LOC_Os12g36930	22641390	22643087	expressed protein
78	Chr12	LOC_Os12g36940	22648120	22656270	calmodulin binding protein, putative, expressed
79	Chr12	LOC_Os12g36950	22656374	22662600	CTP synthase, putative, expressed
80	Chr12	LOC_Os12g36960	22662837	22663343	expressed protein
81	Chr12	LOC_Os12g36970	22667587	22668048	expressed protein
82	Chr12	LOC_Os12g36980	22670996	22671700	expressed protein
83	Chr12	LOC_Os12g37060	22710810	22713349	expressed protein
84	Chr12	LOC_Os12g37070	22716270	22718698	expressed protein
85	Chr12	LOC_Os12g37080	22719442	22719696	expressed protein
86	Chr12	LOC_Os12g37090	22721867	22722193	expressed protein
87	Chr12	LOC_Os12g37100	22723143	22726843	pentatricopeptide repeat domain containing protein, putative, expressed
88	Chr12	LOC_Os12g37110	22730840	22733722	OsFBD16 - F-box and FBD domain containing protein, expressed
89	Chr12	LOC_Os12g37120	22743338	22743855	expressed protein
90	Chr12	LOC_Os12g37130	22750411	22751798	OsFBD17 - F-box and FBD domain containing protein
91	Chr12	LOC_Os12g37150	22772903	22774713	ribosomal RNA apurinic site specific lyase, putative, expressed
92	Chr12	LOC_Os12g37160	22783377	22785769	expressed protein
93	Chr12	LOC_Os12g37200	22812184	22820994	expressed protein
94	Chr12	LOC_Os12g37210	22824580	22827572	expressed protein
95	Chr12	LOC_Os12g37260	22854611	22860200	lipoxygenase 2.1, chloroplast precursor, putative, expressed
96	Chr12	LOC_Os12g37280	22872891	22877659	Leucine Rich Repeat family protein, expressed
97	Chr12	LOC_Os12g37290	22882199	22886341	resistance protein T10rga2-1A, putative, expressed
98	Chr12	LOC_Os12g37320	22920107	22923778	lipoxygenase 2.2, chloroplast precursor, putative, expressed
99	Chr12	LOC_Os12g37350	22934817	22936818	lipozygenase protein, putative, expressed
100	Chr12	LOC_Os12g37360	22939746	22943722	miro, putative, expressed
101	Chr12	LOC_Os12g37370	22946630	22948103	DNA-directed RNA polymerase II subunit RPB9, putative, expressed
102	Chr12	LOC_Os12g37380	22948365	22951096	RNA pseudouridine synthase, putative, expressed
103	Chr12	LOC_Os12g37390	22951705	22953983	expressed protein
104	Chr12	LOC_Os12g37400	22954069	22959404	MCM7 - Putative minichromosome maintenance MCM complex subunit 7, expressed
105	Chr12	LOC_Os12g37410	22967365	22968660	CPuORF5 - conserved peptide uORF-containing transcript, expressed
106	Chr12	LOC_Os12g37415	22967916	22968353	expressed protein
107	Chr12	LOC_Os12g37419	22969387	22972317	cytochrome c oxidase polypeptide Vc, putative, expressed
108	Chr12	LOC_Os12g37430	22972922	22976157	PAPA-1-like conserved region family protein, expressed
109	Chr12	LOC_Os12g37440	22980342	22982338	conserved hypothetical protein
110	Chr12	LOC_Os12g37470	22995718	22998524	conserved hypothetical protein
111	Chr12	LOC_Os12g37480	22999868	23000959	invertase/pectin methylesterase inhibitor family protein, putative, expressed
112	Chr12	LOC_Os12g37490	23002211	23004263	acetyltransferase, GNAT family, putative, expressed
113	Chr12	LOC_Os12g37510	23015819	23017657	UDP-glucoronosyl and UDP-glucosyl transferase domain containing protein, expressed
114	Chr12	LOC_Os12g37530	23030948	23035532	expressed protein
115	Chr12	LOC_Os12g37540	23036695	23038324	expressed protein
116	Chr12	LOC_Os12g37550	23042111	23045067	PPR repeat domain containing protein, putative, expressed
117	Chr12	LOC_Os12g37560	23048705	23053324	phospholipase C, putative, expressed
118	Chr12	LOC_Os12g37564	23054322	23055565	hypothetical protein
119	Chr12	LOC_Os12g37570	23061181	23068420	protein kinase family protein, putative, expressed
120	Chr12	LOC_Os12g37580	23071911	23077729	ABC transporter, ATP-binding protein, putative, expressed
121	Chr12	LOC_Os12g37590	23079981	23084575	prefoldin, putative, expressed
122	Chr12	LOC_Os12g37600	23091636	23094141	glycerol-3-phosphate acyltransferase, putative, expressed
123	Chr12	LOC_Os12g37610	23096994	23099367	ribosomal protein S6, putative, expressed
124	Chr12	LOC_Os12g37620	23100195	23101376	expressed protein
125	Chr12	LOC_Os12g37630	23102020	23105182	domain of unknown function family protein, expressed
126	Chr12	LOC_Os12g37640	23106121	23111532	xaa-Pro aminopeptidase, putative, expressed
127	Chr12	LOC_Os12g37650	23115425	23116552	DUF538 domain containing protein, putative, expressed
128	Chr12	LOC_Os12g37660	23118801	23122701	pectinesterase, putative, expressed
129	Chr12	LOC_Os12g37669	23124253	23125634	expressed protein
130	Chr12	LOC_Os12g37680	23130846	23131103	hypothetical protein
131	Chr12	LOC_Os12g37690	23135056	23137352	MYB family transcription factor, putative, expressed
132	Chr12	LOC_Os12g37710	23148278	23157669	PsbP, putative, expressed
133	Chr12	LOC_Os12g37720	23156684	23164663	zinc knuckle family protein, expressed
134	Chr12	LOC_Os12g37730	23164910	23165523	expressed protein
135	Chr12	LOC_Os12g37740	23167074	23171951	resistance protein LR10, putative, expressed
136	Chr12	LOC_Os12g37750	23173153	23175839	expressed protein
137	Chr12	LOC_Os12g37760	23182563	23188516	RGH1A, putative, expressed
138	Chr12	LOC_Os12g37770	23190714	23195981	RGH1A, putative, expressed
139	Chr12	LOC_Os12g37780	23196484	23200800	tetratricopeptide repeat domain containing protein, expressed
140	Chr12	LOC_Os12g37790	23205353	23205949	expressed protein
141	Chr12	LOC_Os12g37800	23208947	23210382	expressed protein
142	Chr12	LOC_Os12g37840	23248824	23253345	boron transporter protein, putative, expressed
143	Chr12	LOC_Os12g37850	23256397	23258478	expressed protein
144	Chr12	LOC_Os12g37860	23266069	23272922	expressed protein
145	Chr12	LOC_Os12g37870	23275095	23279146	ATP-grasp domain containing protein, expressed
146	Chr12	LOC_Os12g37880	23279939	23282855	expressed protein
147	Chr12	LOC_Os12g37890	23283905	23292729	expressed protein
148	Chr12	LOC_Os12g37900	23293462	23294241	expressed protein
149	Chr12	LOC_Os12g37910	23294903	23299184	GDSL-like lipase/acylhydrolase, putative, expressed
150	Chr12	LOC_Os12g37920	23302686	23306193	unc-93 homolog A, putative, expressed
151	Chr12	LOC_Os12g37939	23307884	23315488	unc-93 homolog A, putative, expressed
152	Chr12	LOC_Os12g37960	23318124	23323753	diaminopimelate epimerase, chloroplast precursor, putative, expressed
153	Chr12	LOC_Os12g37970	23325526	23327055	MYB family transcription factor, putative, expressed
154	Chr12	LOC_Os12g37980	23337900	23344845	protein kinase domain containing protein, expressed
155	Chr12	LOC_Os12g37990	23348723	23349502	expressed protein
156	Chr12	LOC_Os12g38000	23349992	23351879	60S ribosomal protein L8, putative, expressed
157	Chr12	LOC_Os12g38010	23352191	23353189	metallothionein, putative, expressed
158	Chr12	LOC_Os12g38040	23376322	23379305	metallothionein family protein, expressed
159	Chr12	LOC_Os12g38051	23382984	23391427	metallothionein, putative, expressed
160	Chr12	LOC_Os12g38090	23393982	23395379	OsFBX456 - F-box domain containing protein, expressed
161	Chr12	LOC_Os12g38100	23399038	23399863	membrane associated DUF588 domain containing protein, putative, expressed
162	Chr12	LOC_Os12g38110	23402616	23408779	importin subunit beta, putative, expressed
163	Chr12	LOC_Os12g38120	23410052	23411142	thaumatin family domain containing protein, expressed
164	Chr12	LOC_Os12g38130	23418511	23418759	expressed protein
165	Chr12	LOC_Os12g38140	23420042	23420870	expressed protein
166	Chr12	LOC_Os12g38150	23427679	23428881	osmotin, putative, expressed
167	Chr12	LOC_Os12g38170	23435458	23436594	osmotin, putative, expressed
168	Chr12	LOC_Os12g38180	23442170	23447194	heat shock cognate 70 kDa protein 2, putative, expressed
169	Chr12	LOC_Os12g38190	23452210	23454112	PR-domain zinc finger protein isoform 1, putative
170	Chr12	LOC_Os12g38200	23458337	23460708	dof zinc finger domain containing protein, putative, expressed
171	Chr12	LOC_Os12g38210	23468190	23473382	spotted leaf 11, putative, expressed
172	Chr12	LOC_Os12g38220	23483204	23483479	expressed protein
173	Chr12	LOC_Os12g38230	23484808	23485684	expressed protein
174	Chr12	LOC_Os12g38250	23491876	23492991	expressed protein
175	Chr12	LOC_Os12g38260	23494447	23499242	expressed protein
176	Chr12	LOC_Os12g38270	23501361	23502386	metallothionein, putative, expressed
177	Chr12	LOC_Os12g38290	23512497	23513477	metallothionein, putative, expressed
178	Chr12	LOC_Os12g38300	23515147	23515798	metallothionein, putative, expressed
179	Chr12	LOC_Os12g38310	23516652	23518497	mitochondrial import inner membrane translocase subunit Tim, putative, expressed
180	Chr12	LOC_Os12g38320	23519968	23521281	expressed protein
181	Chr12	LOC_Os12g38330	23524205	23524879	RALFL44 - Rapid ALkalinization Factor RALF family protein precursor, expressed
182	Chr12	LOC_Os12g38340	23526517	23527156	RALFL42 - Rapid ALkalinization Factor RALF family protein precursor, expressed
183	Chr12	LOC_Os12g38350	23530356	23531013	RALFL43 - Rapid ALkalinization Factor RALF family protein precursor, expressed
184	Chr12	LOC_Os12g38360	23532564	23533195	RALFL31 - Rapid ALkalinization Factor RALF family protein precursor, expressed
185	Chr12	LOC_Os12g38370	23539196	23539936	RALFL41 - Rapid ALkalinization Factor RALF family protein precursor, expressed
186	Chr12	LOC_Os12g38380	23545363	23554545	tetratricopeptide repeat containing protein, putative, expressed
187	Chr12	LOC_Os12g38410	23576141	23579896	TNP1, putative
188	Chr12	LOC_Os12g38420	23589982	23590587	expressed protein
189	Chr12	LOC_Os12g38430	23589630	23593485	SR repressor protein, putative, expressed
190	Chr12	LOC_Os12g38440	23596174	23600217	XH domain containing protein, expressed
191	Chr12	LOC_Os12g38450	23602840	23604420	exostosin family domain containing protein, expressed
192	Chr12	LOC_Os12g38460	23606453	23611394	RNA recognition motif family protein, expressed
193	Chr12	LOC_Os12g38470	23615203	23615658	expressed protein
194	Chr12	LOC_Os12g38480	23617086	23620161	expressed protein
195	Chr12	LOC_Os12g38490	23634672	23637678	SCARECROW, putative, expressed
196	Chr12	LOC_Os12g38510	23650623	23651467	GRF zinc finger family protein
197	Chr12	LOC_Os12g38520	23656377	23656907	expressed protein
198	Chr12	LOC_Os12g38540	23664188	23666614	expressed protein
199	Chr12	LOC_Os12g38550	23670116	23673048	expressed protein
200	Chr12	LOC_Os12g38560	23674529	23677395	expressed protein
201	Chr12	LOC_Os12g38570	23687585	23691107	transmembrane amino acid transporter protein, putative, expressed
202	Chr12	LOC_Os12g38580	23702428	23702876	hypothetical protein
203	Chr12	LOC_Os12g38590	23703442	23712907	pumilio-family RNA binding repeat containing protein, expressed
204	Chr12	LOC_Os12g38610	23717036	23719631	lectin-like receptor kinase, putative, expressed
205	Chr12	LOC_Os12g38620	23725967	23729784	bromodomain associated family protein, expressed
206	Chr12	LOC_Os12g38630	23729900	23734896	asparagine synthase family protein, expressed
207	Chr12	LOC_Os12g38640	23735746	23736790	expressed protein
208	Chr12	LOC_Os12g38650	23737322	23739415	expressed protein
209	Chr12	LOC_Os12g38660	23750274	23750582	expressed protein
210	Chr12	LOC_Os12g38720	23782739	23783531	expressed protein
211	Chr12	LOC_Os12g38730	23794337	23797981	expressed protein
212	Chr12	LOC_Os12g38750	23805152	23808859	nucleotide pyrophosphatase/phosphodiesterase, putative, expressed
213	Chr12	LOC_Os12g38750	23805152	23808759	nucleotide pyrophosphatase/phosphodiesterase, putative, expressed
214	Chr12	LOC_Os12g38760	23810525	23814363	nucleotide pyrophosphatase/phosphodiesterase, putative, expressed
215	Chr12	LOC_Os12g38770	23819144	23822341	nucleotide pyrophosphatase/phosphodiesterase, putative, expressed
216	Chr12	LOC_Os12g38780	23823838	23829525	diacylglycerol kinase 1, putative, expressed
217	Chr12	LOC_Os12g38790	23831647	23834229	targeting protein for Xklp2 containing protein, expressed
218	Chr12	LOC_Os12g38795	23835253	23839589	RNA recognition motif containing protein, putative, expressed
219	Chr12	LOC_Os12g38800	23841308	23845221	RNA recognition motif containing protein, putative, expressed
220	Chr12	LOC_Os12g38810	23850905	23852394	expressed protein
221	Chr12	LOC_Os12g38820	23858566	23859484	expressed protein
222	Chr12	LOC_Os12g38830	23860649	23860999	expressed protein
223	Chr12	LOC_Os12g38850	23879858	23884982	DUF1336 domain containing protein, expressed
224	Chr12	LOC_Os12g38870	23892668	23898304	expressed protein
225	Chr12	LOC_Os12g38880	23912105	23914774	tetratricopeptide-like helical, putative, expressed
226	Chr12	LOC_Os12g38900	23918907	23923368	chorismate mutase, chloroplast precursor, putative, expressed
227	Chr12	LOC_Os12g38910	23925696	23928867	expressed protein
228	Chr12	LOC_Os12g38920	23931315	23935728	heparanase-like protein precursor, putative, expressed
229	Chr12	LOC_Os12g38930	23935881	23941423	glycosyl transferase 8 domain containing protein, putative, expressed
230	Chr12	LOC_Os12g38940	23944117	23946753	ZOS12-06 - C2H2 zinc finger protein, expressed
231	Chr12	LOC_Os12g38950	23948201	23951881	zinc finger, C2H2 type family protein, expressed
232	Chr12	LOC_Os12g38960	23952249	23956079	ZOS12-07 - C2H2 zinc finger protein, expressed
233	Chr12	LOC_Os12g38970	23960520	23968066	VIP4, putative, expressed
234	Chr12	LOC_Os12g38980	23970713	23971652	expressed protein
235	Chr12	LOC_Os12g39000	23985221	23985655	hypothetical protein
236	Chr12	LOC_Os12g39020	24000279	24001334	BED zinc finger family protein, expressed
237	Chr12	LOC_Os12g39030	24007355	24010009	BED zinc finger family protein, expressed
238	Chr12	LOC_Os12g39060	24029161	24029517	expressed protein
239	Chr12	LOC_Os12g39070	24031375	24035275	TATA-binding protein, putative, expressed
240	Chr12	LOC_Os12g39080	24037791	24039281	amino acid permease family protein, putative, expressed
241	Chr12	LOC_Os12g39090	24045274	24047118	expressed protein
242	Chr12	LOC_Os12g39100	24052668	24054781	expressed protein
243	Chr12	LOC_Os12g39110	24060616	24064648	zinc finger, C3HC4 type domain containing protein, expressed
244	Chr12	LOC_Os12g39120	24066293	24069860	protein phosphatase 2C, putative, expressed
245	Chr12	LOC_Os12g39130	24071871	24072482	fibroin heavy chain precursor, putative, expressed
246	Chr12	LOC_Os12g39160	24087186	24089974	expressed protein
247	Chr12	LOC_Os12g39170	24108583	24114702	OsSCP66 - Putative Serine Carboxypeptidase homologue, expressed
248	Chr12	LOC_Os12g39180	24119861	24123724	natural resistance-associated macrophage protein, putative, expressed
249	Chr12	LOC_Os12g39200	24137778	24141860	seed maturation protein PM23, putative, expressed
250	Chr12	LOC_Os12g39210	24142613	24144866	cyclin, putative, expressed
251	Chr12	LOC_Os12g39220	24145521	24146763	ZOS12-08 - C2H2 zinc finger protein, expressed
252	Chr12	LOC_Os12g39230	24148139	24150513	expressed protein
253	Chr12	LOC_Os12g39300	24154798	24157079	cytochrome P450, putative, expressed
254	Chr12	LOC_Os12g39240	24154936	24156950	cytochrome P450, putative, expressed
255	Chr12	LOC_Os12g39250	24160481	24161357	expressed protein
256	Chr12	LOC_Os12g39280	24175492	24175866	expressed protein
257	Chr12	LOC_Os12g39290	24177262	24178595	expressed protein
258	Chr12	LOC_Os12g39310	24184198	24186545	cytochrome P450, putative, expressed
259	Chr12	LOC_Os12g39320	24191441	24197634	DUF221 domain containing protein, expressed
260	Chr12	LOC_Os12g39330	24202748	24204188	AP2 domain containing protein, expressed
261	Chr12	LOC_Os12g39340	24204768	24208276	glycosyl transferase, group 1 domain containing protein, expressed
262	Chr12	LOC_Os12g39350	24208658	24209269	expressed protein
263	Chr12	LOC_Os12g39360	24212538	24215241	aspartic proteinase nepenthesin precursor, putative, expressed
264	Chr12	LOC_Os12g39370	24215420	24217876	expressed protein
265	Chr12	LOC_Os12g39380	24218359	24224963	BTBN24 - Bric-a-Brac, Tramtrack, Broad Complex BTB domain with non-phototropic hypocotyl 3 NPH3 domain, expressed
266	Chr12	LOC_Os12g39400	24237164	24238781	ZOS12-09 - C2H2 zinc finger protein, expressed
267	Chr12	LOC_Os12g39410	24242668	24244881	expressed protein
268	Chr12	LOC_Os12g39420	24246024	24252367	nucleobase-ascorbate transporter, putative, expressed
269	Chr12	LOC_Os12g39430	24265994	24272842	expressed protein
270	Chr12	LOC_Os12g39440	24273868	24275502	expressed protein
271	Chr12	LOC_Os12g39450	24315168	24316705	expressed protein
272	Chr12	LOC_Os12g39460	24320632	24321249	hypothetical protein
273	Chr12	LOC_Os12g39470	24322659	24324608	hypothetical protein
274	Chr12	LOC_Os12g39480	24333124	24333393	expressed protein
275	Chr12	LOC_Os12g39510	24353519	24355281	hypothetical protein
276	Chr12	LOC_Os12g39520	24359079	24360593	OsFBDUF66 - F-box and DUF domain containing protein, expressed
277	Chr12	LOC_Os12g39530	24362239	24363774	hypothetical protein
278	Chr12	LOC_Os12g39550	24390316	24391419	hypothetical protein
279	Chr12	LOC_Os12g39560	24396942	24400638	expressed protein

## Sheet: qUFG2&YPP2
S.no	chr	locus	start	stop	annotation
1	Chr2	LOC_Os02g14900	8299857	8317191	1,3-beta-glucan synthase component domain containing protein, expressed
2	Chr2	LOC_Os02g15610	8766778	8769281	40S ribosomal protein S15a, putative, expressed
3	Chr2	LOC_Os02g15390	8607258	8608178	BED zinc finger family protein, expressed
4	Chr2	LOC_Os02g15510	8694019	8697792	BED zinc finger family protein, expressed
6	Chr2	LOC_Os02g15220	8490392	8498390	bromodomain containing protein, expressed
7	Chr2	LOC_Os02g14910	8323891	8325791	bZIP transcription factor family protein, putative, expressed
8	Chr2	LOC_Os02g14980	8358769	8362960	calcium-binding EF hand family protein, putative, expressed
9	Chr2	LOC_Os02g15620	8779575	8781623	CAPIP1, putative, expressed
10	Chr2	LOC_Os02g15640	8801325	8805453	CAPIP1, putative, expressed
11	Chr2	LOC_Os02g14760	8164661	8169145	CID11, putative, expressed
13	Chr2	LOC_Os02g15580	8746951	8754115	cyclic nucleotide-gated ion channel 1, putative, expressed
14	Chr2	LOC_Os02g15350	8590287	8593925	dof zinc finger domain containing protein, putative, expressed
15	Chr2	LOC_Os02g14610	8061475	8062229	expressed protein
16	Chr2	LOC_Os02g14670	8088750	8089069	expressed protein
17	Chr2	LOC_Os02g14700	8106666	8108741	expressed protein
18	Chr2	LOC_Os02g14710	8111706	8113443	expressed protein
19	Chr2	LOC_Os02g14720	8114961	8121925	expressed protein
20	Chr2	LOC_Os02g14740	8151392	8151967	expressed protein
21	Chr2	LOC_Os02g14800	8209596	8217131	expressed protein
22	Chr2	LOC_Os02g14810	8227856	8230368	expressed protein
23	Chr2	LOC_Os02g14820	8233528	8234628	expressed protein
24	Chr2	LOC_Os02g14830	8240994	8242953	expressed protein
25	Chr2	LOC_Os02g14850	8256456	8257570	expressed protein
26	Chr2	LOC_Os02g14855	8261308	8262089	expressed protein
27	Chr2	LOC_Os02g14870	8268233	8270189	expressed protein
28	Chr2	LOC_Os02g14890	8292472	8293263	expressed protein
29	Chr2	LOC_Os02g14970	8350306	8352195	expressed protein
30	Chr2	LOC_Os02g15030	8385915	8386710	expressed protein
31	Chr2	LOC_Os02g15050	8394294	8395145	expressed protein
32	Chr2	LOC_Os02g15130	8428945	8429274	expressed protein
33	Chr2	LOC_Os02g15200	8479275	8479607	expressed protein
34	Chr2	LOC_Os02g15260	8525128	8531125	expressed protein
35	Chr2	LOC_Os02g15300	8543245	8543505	expressed protein
36	Chr2	LOC_Os02g15360	8597167	8601727	expressed protein
37	Chr2	LOC_Os02g15430	8640326	8644850	expressed protein
38	Chr2	LOC_Os02g15460	8659209	8660522	expressed protein
39	Chr2	LOC_Os02g15540	8714095	8715055	expressed protein
40	Chr2	LOC_Os02g15570	8741015	8742326	expressed protein
41	Chr2	LOC_Os02g15230	8501442	8504977	GDSL-like lipase/acylhydrolase, putative, expressed
42	Chr2	LOC_Os02g14600	8057649	8059669	glutelin, putative, expressed
43	Chr2	LOC_Os02g15070	8401195	8403228	glutelin, putative, expressed
44	Chr2	LOC_Os02g15090	8406570	8408689	glutelin, putative, expressed
45	Chr2	LOC_Os02g15150	8446601	8448701	glutelin, putative, expressed
46	Chr2	LOC_Os02g15150	8446601	8448701	glutelin, putative, expressed
47	Chr2	LOC_Os02g15178	8458526	8460664	glutelin, putative, expressed
48	Chr2	LOC_Os02g15169	8465035	8467151	glutelin, putative, expressed
49	Chr2	LOC_Os02g14570	8033812	8035457	hydroquinone glucosyltransferase, putative, expressed
50	Chr2	LOC_Os02g14630	8075861	8077510	hydroquinone glucosyltransferase, putative, expressed
51	Chr2	LOC_Os02g14640	8078800	8079481	hypothetical protein
52	Chr2	LOC_Os02g14650	8081870	8082580	hypothetical protein
53	Chr2	LOC_Os02g14660	8086258	8086659	hypothetical protein
54	Chr2	LOC_Os02g14750	8157599	8158716	hypothetical protein
55	Chr2	LOC_Os02g14880	8289302	8289688	hypothetical protein
56	Chr2	LOC_Os02g15040	8390584	8392148	hypothetical protein
57	Chr2	LOC_Os02g15210	8481008	8481773	hypothetical protein
58	Chr2	LOC_Os02g15370	8602054	8602314	hypothetical protein
59	Chr2	LOC_Os02g15410	8612359	8612682	hypothetical protein
60	Chr2	LOC_Os02g15420	8626225	8628545	hypothetical protein
61	Chr2	LOC_Os02g15440	8652190	8652677	hypothetical protein
62	Chr2	LOC_Os02g15530	8706394	8707267	hypothetical protein
63	Chr2	LOC_Os02g15250	8516600	8518271	late embryogenesis abundant domain-containing protein, putative, expressed
64	Chr2	LOC_Os02g15340	8582543	8584541	no apical meristem protein, putative, expressed
65	Chr2	LOC_Os02g15160	8453872	8455936	OsFBX40 - F-box domain containing protein, expressed
66	Chr2	LOC_Os02g14770	8172419	8184220	phosphoenolpyruvate carboxylase, putative, expressed
67	Chr2	LOC_Os02g15500	8679389	8680782	plant protein of unknown function domain containing protein, expressed
68	Chr2	LOC_Os02g14840	8244347	8248444	potassium channel KAT1, putative, expressed
69	Chr2	LOC_Os02g14860	8262546	8265723	prefoldin subunit, putative, expressed
70	Chr2	LOC_Os02g15594	8760002	8766268	protein phosphatase 2C, putative, expressed
71	Chr2	LOC_Os02g14620	8067719	8070679	retrotransposon protein, putative, unclassified
72	Chr2	LOC_Os02g15120	8422789	8423854	RING-H2 finger protein, putative, expressed
73	Chr2	LOC_Os02g15310	8553857	8558164	RNA recognition motif containing protein, expressed
74	Chr2	LOC_Os02g15550	8726612	8730661	spermidine synthase, putative, expressed
75	Chr2	LOC_Os02g14780	8196895	8199812	splicing factor 3 subunit 1, putative, expressed
76	Chr2	LOC_Os02g14929	8326083	8343178	T-complex protein, putative, expressed
77	Chr2	LOC_Os02g15660	8809967	8813976	tetratricopeptide repeat, putative, expressed
78	Chr2	LOC_Os02g15270	8536374	8538681	tyrosine-protein phosphatase YVH1, putative, expressed
79	Chr2	LOC_Os02g14730	8135361	8143469	ubiquitin carboxyl-terminal hydrolase family protein, expressed
80	Chr2	LOC_Os02g14590	8052104	8053519	UDP-glucoronosyl and UDP-glucosyl transferase domain containing protein, expressed
81	Chr2	LOC_Os02g14680	8092152	8093847	UDP-glucoronosyl and UDP-glucosyl transferase domain containing protein, expressed
82	Chr2	LOC_Os02g15280	8539273	8539740	VQ domain containing protein, putative, expressed
83	Chr2	LOC_Os02g15290	8541338	8542125	VQ domain containing protein, putative, expressed
84	Chr2	LOC_Os02g14790	8204968	8206393	WD domain, G-beta repeat domain containing protein, expressed
85	Chr2	LOC_Os02g14990	8363275	8363904	zinc finger, C3HC4 type domain containing protein, expressed
86	Chr2	LOC_Os02g15000	8367222	8368328	zinc finger, C3HC4 type domain containing protein, expressed
87	Chr2	LOC_Os02g15010	8375343	8375984	zinc finger, C3HC4 type domain containing protein, expressed
88	Chr2	LOC_Os02g15020	8380541	8381110	zinc finger, C3HC4 type domain containing protein, expressed
89	Chr2	LOC_Os02g15060	8396790	8399606	zinc finger, C3HC4 type domain containing protein, expressed
90	Chr2	LOC_Os02g15080	8405272	8405967	zinc finger, C3HC4 type domain containing protein, expressed
91	Chr2	LOC_Os02g15100	8411434	8411967	zinc finger, C3HC4 type domain containing protein, expressed
92	Chr2	LOC_Os02g15110	8417085	8417585	zinc finger, C3HC4 type domain containing protein, expressed

## Sheet: qUFG1
S.no	chr	locus	start	stop	annotation
1	Chr1	LOC_Os01g69080	40146507	40150833	acyl-desaturase, chloroplast precursor, putative, expressed
2	Chr1	LOC_Os01g69290	40285366	40287178	antifreeze glycoprotein, putative, expressed
3	Chr1	LOC_Os01g69070	40136225	40142764	auxin efflux carrier component, putative, expressed
4	Chr1	LOC_Os01g70270	40695642	40700998	auxin response factor, putative, expressed
5	Chr1	LOC_Os01g69910	40397315	40403249	calmodulin-binding transcription activator, putative, expressed
6	Chr1	LOC_Os01g69240	40238685	40240454	CBS domain containing membrane protein, putative, expressed
7	Chr1	LOC_Os01g69090	40153160	40157182	CBS domain-containing protein, putative, expressed
8	Chr1	LOC_Os01g69900	40385312	40389442	CBS domain-containing protein, putative, expressed
9	Chr1	LOC_Os01g70210	40644597	40648434	CRAL/TRIO domain containing protein, expressed
10	Chr1	LOC_Os01g68840	39998110	39999091	CRP6 - Cysteine-rich family protein precursor, expressed
11	Chr1	LOC_Os01g70020	40501147	40507790	DEK C terminal domain containing protein, expressed
12	Chr1	LOC_Os01g69930	40438233	40442444	dnaJ domain containing protein, expressed
13	Chr1	LOC_Os01g69130	40182716	40190921	dynamin family protein, putative, expressed
14	Chr1	LOC_Os01g70090	40563530	40566440	enoyl-CoA hydratase/isomerase family protein, putative, expressed
15	Chr1	LOC_Os01g69230	40235090	40238446	exo70 exocyst complex subunit domain containing protein, expressed
16	Chr1	LOC_Os01g69220	40230199	40233220	exostosin family domain containing protein, expressed
17	Chr1	LOC_Os01g70180	40615700	40619637	exostosin family domain containing protein, expressed
18	Chr1	LOC_Os01g70190	40626011	40629506	exostosin family domain containing protein, expressed
19	Chr1	LOC_Os01g70200	40633090	40636112	exostosin family domain containing protein, expressed
20	Chr1	LOC_Os01g68800	39958548	39959622	expressed protein
21	Chr1	LOC_Os01g68810	39960285	39975917	expressed protein
22	Chr1	LOC_Os01g68820	39985223	39986498	expressed protein
23	Chr1	LOC_Os01g68830	39991966	39995113	expressed protein
24	Chr1	LOC_Os01g68930	40056053	40059446	expressed protein
25	Chr1	LOC_Os01g68960	40067821	40069605	expressed protein
26	Chr1	LOC_Os01g69100	40167740	40170253	expressed protein
27	Chr1	LOC_Os01g69110	40170871	40173290	expressed protein
28	Chr1	LOC_Os01g69174	40205112	40206882	expressed protein
29	Chr1	LOC_Os01g69279	40275509	40278162	expressed protein
30	Chr1	LOC_Os01g69840	40336733	40337314	expressed protein
31	Chr1	LOC_Os01g69870	40371946	40372684	expressed protein
32	Chr1	LOC_Os01g69890	40379245	40379472	expressed protein
33	Chr1	LOC_Os01g69904	40390390	40393123	expressed protein
34	Chr1	LOC_Os01g69960	40460001	40461483	expressed protein
35	Chr1	LOC_Os01g70000	40493694	40495715	expressed protein
36	Chr1	LOC_Os01g70120	40584383	40586080	expressed protein
37	Chr1	LOC_Os01g70150	40601294	40602413	expressed protein
38	Chr1	LOC_Os01g70240	40668623	40671874	expressed protein
39	Chr1	LOC_Os01g69990	40483305	40489660	GYF domain containing protein, putative, expressed
40	Chr1	LOC_Os01g70250	40674891	40677841	heat shock protein DnaJ, putative, expressed
41	Chr1	LOC_Os01g69920	40403715	40409615	histidine kinase, putative, expressed
42	Chr1	LOC_Os01g70220	40654188	40664396	histone-lysine N-methyltransferase, putative, expressed
43	Chr1	LOC_Os01g69060	40133062	40138351	hydrolase, alpha/beta fold family domain containing protein, expressed
44	Chr1	LOC_Os01g69260	40252603	40255416	hypothetical protein
45	Chr1	LOC_Os01g68970	40070773	40073764	HYS1, putative, expressed
46	Chr1	LOC_Os01g68870	40018401	40023861	leucine-rich repeat receptor protein kinase EXS precursor, putative, expressed
47	Chr1	LOC_Os01g69050	40127415	40132674	lysine ketoglutarate reductase trans-splicing related 1, putative, expressed
48	Chr1	LOC_Os01g69210	40220890	40229264	mannosyl-oligosaccharide glucosidase, putative, expressed
49	Chr1	LOC_Os01g69010	40093713	40096983	MATE efflux protein, putative, expressed
50	Chr1	LOC_Os01g69250	40240807	40244736	mitochondrial import receptor subunit TOM20, putative, expressed
51	Chr1	LOC_Os01g70080	40556007	40561361	NB-ARC domain containing protein, expressed
52	Chr1	LOC_Os01g70110	40572819	40574020	No apical meristem protein, putative, expressed
53	Chr1	LOC_Os01g69270	40256803	40258472	OsFBO2 - F-box and other domain containing protein, expressed
54	Chr1	LOC_Os01g69940	40442828	40446423	OsFBX32 - F-box domain containing protein, expressed
55	Chr1	LOC_Os01g69850	40344329	40364584	OsMADS65 - MADS-box family gene with MIKC* type-box, expressed
56	Chr1	LOC_Os01g70050	40526591	40527112	OsSAUR3 - Auxin-responsive SAUR gene family member, expressed
57	Chr1	LOC_Os01g69830	40331733	40335718	OsSPL2 - SBP-box gene family member, expressed
58	Chr1	LOC_Os01g68890	40030104	40031429	P21-Rho-binding domain containing protein, putative, expressed
59	Chr1	LOC_Os01g70130	40584971	40591179	protein kinase domain containing protein, expressed
60	Chr1	LOC_Os01g70060	40540964	40554751	protein of unknown function, DUF618 domain containing protein, expressed
61	Chr1	LOC_Os01g70260	40679577	40683903	receptor-like protein kinase 2 precursor, putative, expressed
62	Chr1	LOC_Os01g69140	40192998	40194721	regulatory protein, putative, expressed
63	Chr1	LOC_Os01g69160	40200998	40203691	regulatory protein, putative, expressed
64	Chr1	LOC_Os01g69190	40211197	40213481	regulatory protein, putative, expressed
65	Chr1	LOC_Os01g69200	40215071	40216944	regulatory protein, putative, expressed
66	Chr1	LOC_Os01g69950	40453829	40456679	ribosomal protein L27, putative, expressed
67	Chr1	LOC_Os01g70010	40496343	40498279	ribosomal protein L7Ae, putative, expressed
68	Chr1	LOC_Os01g69030	40101404	40107116	sucrose-phosphate synthase, putative, expressed
69	Chr1	LOC_Os01g69980	40477480	40478907	TCP family transcription factor, putative, expressed
70	Chr1	LOC_Os01g70170	40610513	40613463	transaldolase, putative, expressed
71	Chr1	LOC_Os01g70230	40665090	40666542	transcription factor, putative, expressed
72	Chr1	LOC_Os01g70040	40521200	40524445	transposon protein, putative, CACTA, En/Spm sub-class
73	Chr1	LOC_Os01g68940	40061847	40063523	ubiquitin family domain containing protein, expressed
74	Chr1	LOC_Os01g68950	40064645	40066273	ubiquitin family domain containing protein, expressed
75	Chr1	LOC_Os01g70140	40595852	40599111	ubiquitin-conjugating enzyme E2-22 kDa, putative, expressed
76	Chr1	LOC_Os01g69120	40175649	40181633	uncharacterized RNA methyltransferase pc1998, putative, expressed
77	Chr1	LOC_Os01g69970	40463007	40467759	WD domain, G-beta repeat domain containing protein, expressed
78	Chr1	LOC_Os01g68860	40006067	40010926	zinc finger C-x8-C-x5-C-x3-H type family protein, expressed
79	Chr1	LOC_Os01g70100	40566660	40569777	zinc finger DHHC domain-containing protein, putative, expressed
80	Chr1	LOC_Os01g69040	40115907	40121114	zinc finger, C3HC4 type domain containing protein, expressed
81	Chr1	LOC_Os01g70160	40607531	40610341	zinc finger, C3HC4 type domain containing protein, expressed
82	Chr1	LOC_Os01g68900	40036038	40037490	zinc finger, C3HC4 type family protein, expressed

## Sheet: qUFG6
S.no	chr	locus	start	stop	annotation
1	Chr6	LOC_Os06g40560	24182506	24186597	26S protease regulatory subunit S10B, putative, expressed
2	Chr6	LOC_Os06g40550	24175745	24181963	ABC-2 type transporter domain containing protein, expressed
3	Chr6	LOC_Os06g41090	24555313	24557973	anthranilate phosphoribosyltransferase, putative, expressed
4	Chr6	LOC_Os06g41730	25013591	25019844	ARID/BRIGHT DNA-binding domain-containing protein, putative, expressed
5	Chr6	LOC_Os06g40818	24348623	24354099	aspartic proteinase, putative, expressed
6	Chr6	LOC_Os06g41770	25041772	25044111	bZIP transcription factor domain containing protein, expressed
7	Chr6	LOC_Os06g40370	24038926	24044791	CAMK_KIN1/SNF1/Nim1_like.27 - CAMK includes calcium/calmodulin depedent protein kinases, expressed
8	Chr6	LOC_Os06g41640	24930055	24935193	CC-NBS-LRR protein, putative, expressed
9	Chr6	LOC_Os06g41660	24938936	24945280	CC-NBS-LRR protein, putative, expressed
10	Chr6	LOC_Os06g41670	24954262	24959578	CC-NBS-LRR protein, putative, expressed
11	Chr6	LOC_Os06g40650	24229308	24234795	copine-1, putative, expressed
12	Chr6	LOC_Os06g40510	24142814	24147311	CRAL/TRIO domain containing protein, expressed
13	Chr6	LOC_Os06g42020	25231214	25235898	CSLA9 - cellulose synthase-like family A, expressed
14	Chr6	LOC_Os06g41710	24986838	24998104	CW-type Zinc Finger, putative, expressed
15	Chr6	LOC_Os06g40910	24388281	24388871	cytidine/deoxycytidylate deaminase, putative, expressed
16	Chr6	LOC_Os06g41070	24531826	24533798	cytochrome P450, putative, expressed
17	Chr6	LOC_Os06g41800	25066390	25071028	dihydroflavonol-4-reductase, putative, expressed
18	Chr6	LOC_Os06g41500	24877424	24879410	D-mannose binding lectin family protein, expressed
19	Chr6	LOC_Os06g41510	24888616	24891111	D-mannose binding lectin family protein, expressed
20	Chr6	LOC_Os06g41860	25098250	25099153	DNA binding protein, putative, expressed
21	Chr6	LOC_Os06g40950	24425492	24427132	DNA-directed RNA polymerase I subunit RPA1, putative, expressed
22	Chr6	LOC_Os06g41020	24495060	24500971	DUF1680 domain containing protein, putative, expressed
23	Chr6	LOC_Os06g41030	24502390	24507547	DUF1680 domain containing protein, putative, expressed
24	Chr6	LOC_Os06g41920	25150781	25151236	EBNA-1, putative, expressed
25	Chr6	LOC_Os06g40720	24273302	24275956	EF hand family protein, putative, expressed
26	Chr6	LOC_Os06g40600	24206615	24212569	elongation factor, putative, expressed
27	Chr6	LOC_Os06g41700	24982183	24986654	expansin precursor, putative, expressed
28	Chr6	LOC_Os06g40390	24055530	24056575	expressed protein
29	Chr6	LOC_Os06g40415	24069342	24072448	expressed protein
30	Chr6	LOC_Os06g40420	24076177	24077125	expressed protein
31	Chr6	LOC_Os06g40430	24082798	24085156	expressed protein
32	Chr6	LOC_Os06g40440	24089903	24091217	expressed protein
33	Chr6	LOC_Os06g40460	24102949	24108381	expressed protein
34	Chr6	LOC_Os06g40500	24139349	24142390	expressed protein
35	Chr6	LOC_Os06g40580	24194693	24195857	expressed protein
36	Chr6	LOC_Os06g40590	24198169	24206081	expressed protein
37	Chr6	LOC_Os06g40609	24215332	24217187	expressed protein
38	Chr6	LOC_Os06g40670	24243966	24244379	expressed protein
39	Chr6	LOC_Os06g40680	24245078	24252398	expressed protein
40	Chr6	LOC_Os06g40740	24287957	24292740	expressed protein
41	Chr6	LOC_Os06g40750	24293278	24295704	expressed protein
42	Chr6	LOC_Os06g40760	24296662	24297321	expressed protein
43	Chr6	LOC_Os06g40770	24297296	24299140	expressed protein
44	Chr6	LOC_Os06g40784	24331142	24331629	expressed protein
45	Chr6	LOC_Os06g40800	24341753	24342319	expressed protein
46	Chr6	LOC_Os06g40809	24343911	24344459	expressed protein
47	Chr6	LOC_Os06g40870	24373213	24375212	expressed protein
48	Chr6	LOC_Os06g40970	24460617	24463916	expressed protein
49	Chr6	LOC_Os06g40990	24482322	24482603	expressed protein
50	Chr6	LOC_Os06g41000	24486123	24486509	expressed protein
51	Chr6	LOC_Os06g41050	24516542	24519256	expressed protein
52	Chr6	LOC_Os06g41120	24586164	24586853	expressed protein
53	Chr6	LOC_Os06g41150	24625706	24626736	expressed protein
54	Chr6	LOC_Os06g41160	24627692	24628651	expressed protein
55	Chr6	LOC_Os06g41240	24680279	24681229	expressed protein
56	Chr6	LOC_Os06g41270	24695682	24696077	expressed protein
57	Chr6	LOC_Os06g41290	24706807	24707541	expressed protein
58	Chr6	LOC_Os06g41300	24712509	24712880	expressed protein
59	Chr6	LOC_Os06g41330	24740374	24741421	expressed protein
60	Chr6	LOC_Os06g41380	24805546	24808589	expressed protein
61	Chr6	LOC_Os06g41410	24819853	24830207	expressed protein
62	Chr6	LOC_Os06g41490	24873661	24875062	expressed protein
63	Chr6	LOC_Os06g41540	24901989	24902673	expressed protein
64	Chr6	LOC_Os06g41600	24920864	24921142	expressed protein
65	Chr6	LOC_Os06g41630	24928485	24929344	expressed protein
66	Chr6	LOC_Os06g41650	24937484	24937774	expressed protein
67	Chr6	LOC_Os06g41680	24963374	24964242	expressed protein
68	Chr6	LOC_Os06g41720	25007639	25008267	expressed protein
69	Chr6	LOC_Os06g41870	25108484	25108867	expressed protein
70	Chr6	LOC_Os06g41890	25131758	25132532	expressed protein
71	Chr6	LOC_Os06g41910	25145626	25148023	expressed protein
72	Chr6	LOC_Os06g41940	25172041	25172893	expressed protein
73	Chr6	LOC_Os06g42040	25245897	25246346	expressed protein
74	Chr6	LOC_Os06g42060	25268632	25270617	expressed protein
75	Chr6	LOC_Os06g42070	25271744	25273844	expressed protein
76	Chr6	LOC_Os06g40640	24227263	24229290	fructose-bisphospate aldolase isozyme, putative, expressed
77	Chr6	LOC_Os06g40940	24399538	24404626	glycine dehydrogenase, putative, expressed
78	Chr6	LOC_Os06g40940	24399538	24406050	glycine dehydrogenase, putative, expressed
79	Chr6	LOC_Os06g40940	24399538	24406050	glycine dehydrogenase, putative, expressed
80	Chr6	LOC_Os06g40490	24127167	24130368	glycosyl hydrolases family 17, putative, expressed
81	Chr6	LOC_Os06g40570	24187249	24192151	GRAM and C2 domains containing protein, putative, expressed
82	Chr6	LOC_Os06g41780	25050893	25054512	guanine nucleotide exchange family protein, putative, expressed
83	Chr6	LOC_Os06g41060	24522165	24527832	helix-loop-helix DNA-binding, putative, expressed
84	Chr6	LOC_Os06g40930	24396606	24397036	hypothetical protein
85	Chr6	LOC_Os06g41210	24668963	24670352	hypothetical protein
86	Chr6	LOC_Os06g41260	24692917	24693641	hypothetical protein
87	Chr6	LOC_Os06g41280	24705663	24705902	hypothetical protein
88	Chr6	LOC_Os06g41310	24715858	24716430	hypothetical protein
89	Chr6	LOC_Os06g41550	24906273	24906512	hypothetical protein
90	Chr6	LOC_Os06g41570	24913097	24913579	hypothetical protein
91	Chr6	LOC_Os06g41950	25173495	25177361	hypothetical protein
92	Chr6	LOC_Os06g42050	25259473	25261159	hypothetical protein
93	Chr6	LOC_Os06g40850	24363116	24366495	IQ calmodulin-binding motif family protein, putative, expressed
94	Chr6	LOC_Os06g41580	24916344	24916778	LGC1, putative, expressed
95	Chr6	LOC_Os06g41980	25198242	25200245	LYK8, putative, expressed
96	Chr6	LOC_Os06g41960	25183035	25184927	lysM-domain containing receptor-like kinase, putative, expressed
97	Chr6	LOC_Os06g41990	25200276	25210534	M16 domain containing zinc peptidase, putative, expressed
98	Chr6	LOC_Os06g40840	24359240	24364074	microtubule associated protein, putative, expressed
99	Chr6	LOC_Os06g40790	24332453	24338112	MLO domain containing protein, putative, expressed
100	Chr6	LOC_Os06g40780	24311420	24316382	MONOCULM 1, putative, expressed
101	Chr6	LOC_Os06g40330	24005099	24012308	MYB family transcription factor, putative, expressed
102	Chr6	LOC_Os06g40710	24268880	24273742	Myb-like DNA-binding domain containing protein, putative, expressed
103	Chr6	LOC_Os06g40920	24390137	24394626	NAP domain containing protein, putative, expressed
104	Chr6	LOC_Os06g41390	24814005	24817722	N-terminal asparagine amidohydrolase, putative, expressed
105	Chr6	LOC_Os06g40360	24033673	24036841	OsFBL30 - F-box domain and LRR containing protein, expressed
106	Chr6	LOC_Os06g40360	24033673	24036841	OsFBL30 - F-box domain and LRR containing protein, expressed
107	Chr6	LOC_Os06g41520	24894276	24895831	OsFBX200 - F-box domain containing protein, expressed
108	Chr6	LOC_Os06g40700	24258627	24263788	OsSub50 - Putative Subtilisin homologue, expressed
109	Chr6	LOC_Os06g41880	25118149	25126142	OsSub51 - Putative Subtilisin homologue, expressed
110	Chr6	LOC_Os06g40860	24369835	24372848	pentatricopeptide, putative, expressed
111	Chr6	LOC_Os06g41040	24510255	24512549	pentatricopeptide, putative, expressed
112	Chr6	LOC_Os06g42000	25214051	25215325	peroxiredoxin, putative, expressed
113	Chr6	LOC_Os06g41360	24789412	24793565	phosphoribosyl transferase, putative, expressed
114	Chr6	LOC_Os06g40880	24379827	24382168	polygalacturonase, putative, expressed
115	Chr6	LOC_Os06g40890	24384025	24386078	polygalacturonase, putative, expressed
116	Chr6	LOC_Os06g42030	25235281	25242965	potassium transporter, putative, expressed
117	Chr6	LOC_Os06g40730	24277339	24282501	protein with a conserved N-terminal region, putative, expressed
118	Chr6	LOC_Os06g41560	24907225	24910005	receptor-like protein kinase, putative, expressed
119	Chr6	LOC_Os06g41810	25073542	25076549	reductase, putative, expressed
120	Chr6	LOC_Os06g41840	25086975	25090109	reductase, putative, expressed
121	Chr6	LOC_Os06g41840	25086975	25090185	reductase, putative, expressed
122	Chr6	LOC_Os06g41790	25054769	25058851	RNA recognition motif containing protein, putative, expressed
123	Chr6	LOC_Os06g40630	24223752	24226794	SFT2, putative, expressed
124	Chr6	LOC_Os06g41820	25080893	25081930	SMP-30/Gluconolaconase/LRE-like region containing protein, expressed
125	Chr6	LOC_Os06g41830	25085537	25086526	SMP-30/Gluconolaconase/LRE-like region containing protein, expressed
126	Chr6	LOC_Os06g41850	25093242	25094294	SMP-30/Gluconolaconase/LRE-like region containing protein, expressed
127	Chr6	LOC_Os06g40620	24218361	24223349	SNF7 domain containing protein, putative, expressed
128	Chr6	LOC_Os06g40620	24218361	24223375	SNF7 domain containing protein, putative, expressed
129	Chr6	LOC_Os06g40704	24264412	24268015	stromal membrane-associated protein, putative, expressed
130	Chr6	LOC_Os06g40450	24091282	24096118	targeting protein for Xklp2, putative, expressed
131	Chr6	LOC_Os06g41750	25024626	25034551	tetratricopeptide repeat domain containing protein, expressed
132	Chr6	LOC_Os06g40520	24150152	24154302	TNP1, putative, expressed
133	Chr6	LOC_Os06g41100	24561305	24568614	transcription factor, putative, expressed
134	Chr6	LOC_Os06g40400	24056970	24057974	transposon protein, putative, CACTA, En/Spm sub-class
135	Chr6	LOC_Os06g40410	24061012	24067599	transposon protein, putative, CACTA, En/Spm sub-class, expressed
136	Chr6	LOC_Os06g40530	24157235	24159711	transposon protein, putative, CACTA, En/Spm sub-class, expressed
137	Chr6	LOC_Os06g41250	24684273	24690292	transposon protein, putative, CACTA, En/Spm sub-class, expressed
138	Chr6	LOC_Os06g41460	24850442	24853354	transposon protein, putative, CACTA, En/Spm sub-class, expressed
139	Chr6	LOC_Os06g41470	24856828	24859764	transposon protein, putative, CACTA, En/Spm sub-class, expressed
140	Chr6	LOC_Os06g41740	25020457	25021422	transposon protein, putative, CACTA, En/Spm sub-class, expressed
141	Chr6	LOC_Os06g41320	24733918	24736916	transposon protein, putative, unclassified, expressed
142	Chr6	LOC_Os06g41900	25133833	25141386	transposon protein, putative, unclassified, expressed
143	Chr6	LOC_Os06g42010	25221585	25225478	transposon protein, putative, unclassified, expressed
144	Chr6	LOC_Os06g41110	24574293	24582101	tubulin binding cofactor C, putative, expressed
145	Chr6	LOC_Os06g41450	24843679	24844760	VQ domain containing protein, putative, expressed
146	Chr6	LOC_Os06g41480	24866897	24871210	vrga1, putative, expressed
147	Chr6	LOC_Os06g41590	24917130	24920288	YIF1B, putative, expressed
148	Chr6	LOC_Os06g41010	24491979	24494238	zinc finger A20 and AN1 domain-containing stress-associated protein, putative, expressed
149	Chr6	LOC_Os06g41384	24808757	24811960	zinc finger C-x8-C-x5-C-x3-H type family protein, expressed
150	Chr6	LOC_Os06g41930	25158312	25164627	zinc-binding protein, putative, expressed
151	Chr6	LOC_Os06g40960	24453131	24456495	ZOS6-05 - C2H2 zinc finger protein, expressed

## Sheet: qUFG7.1
S.no	chr	locus	start	stop	annotation
1	Chr7	LOC_Os07g05210	2338784	2339182	dof zinc finger protein 2, putative, expressed
2	Chr7	LOC_Os07g05220	2357955	2358644	hypothetical protein
3	Chr7	LOC_Os07g05250	2367627	2368156	expressed protein
4	Chr7	LOC_Os07g05260	2369168	2370747	expressed protein
5	Chr7	LOC_Os07g05270	2377434	2377825	expressed protein
6	Chr7	LOC_Os07g05290	2389668	2390872	expressed protein
7	Chr7	LOC_Os07g05310	2420563	2421498	expressed protein
8	Chr7	LOC_Os07g05320	2428210	2429548	expressed protein
9	Chr7	LOC_Os07g05350	2447878	2448956	expressed protein
10	Chr7	LOC_Os07g05360	2453960	2456611	photosystem II 10 kDa polypeptide, chloroplast precursor, putative, expressed
11	Chr7	LOC_Os07g05365	2456968	2458151	photosystem II 10 kDa polypeptide, chloroplast precursor, putative, expressed
12	Chr7	LOC_Os07g05370	2458240	2462077	TKL_IRAK_CrRLK1L-1.15 - The CrRLK1L-1 subfamily has homology to the CrRLK1L homolog, expressed
13	Chr7	LOC_Os07g05380	2465579	2468071	ATPase BadF/BadG/BcrA/BcrD type, putative, expressed
14	Chr7	LOC_Os07g05390	2468568	2473957	expressed protein
15	Chr7	LOC_Os07g05400	2476835	2480202	ferredoxin--NADP reductase, chloroplast precursor, putative, expressed
16	Chr7	LOC_Os07g05410	2484920	2486008	expressed protein
17	Chr7	LOC_Os07g05420	2488798	2490442	anthocyanidin 3-O-glucosyltransferase, putative, expressed
18	Chr7	LOC_Os07g05450	2509289	2510671	sulfotransferase domain containing protein, expressed
19	Chr7	LOC_Os07g05460	2517314	2519043	flavonol sulfotransferase, putative, expressed
20	Chr7	LOC_Os07g05470	2539293	2545733	AIR9 protein, putative, expressed
21	Chr7	LOC_Os07g05480	2546427	2547414	photosystem I reaction center subunit, chloroplast precursor, putative, expressed
22	Chr7	LOC_Os07g05500	2565440	2567274	expressed protein
23	Chr7	LOC_Os07g05510	2569103	2570641	expressed protein
24	Chr7	LOC_Os07g05520	2576194	2578613	hypothetical protein
25	Chr7	LOC_Os07g05530	2580217	2581011	expressed protein
26	Chr7	LOC_Os07g05550	2595719	2599060	expressed protein
27	Chr7	LOC_Os07g05560	2599062	2600840	expressed protein
28	Chr7	LOC_Os07g05570	2601187	2606225	ERD4 protein, putative, expressed
29	Chr7	LOC_Os07g05580	2614127	2616106	ribosomal protein L7Ae, putative, expressed
30	Chr7	LOC_Os07g05590	2623290	2624989	expressed protein
31	Chr7	LOC_Os07g05610	2634331	2640490	zinc ion binding protein, putative, expressed
32	Chr7	LOC_Os07g05620	2643540	2647873	CAMK_KIN1/SNF1/Nim1_like.28 - CAMK includes calcium/calmodulin depedent protein kinases, expressed
33	Chr7	LOC_Os07g05630	2678498	2679214	OsGrx_C10 - glutaredoxin subgroup III, expressed
34	Chr7	LOC_Os07g05640	2686437	2689917	transporter family protein, putative, expressed
35	Chr7	LOC_Os07g05650	2690658	2693089	MAGE-8 antigen-related, putative, expressed
36	Chr7	LOC_Os07g05660	2695010	2697711	expressed protein
37	Chr7	LOC_Os07g05670	2707756	2709463	expressed protein
38	Chr7	LOC_Os07g05680	2711260	2712984	expressed protein
39	Chr7	LOC_Os07g05690	2717201	2719868	expressed protein
40	Chr7	LOC_Os07g05700	2722024	2723459	expressed protein
41	Chr7	LOC_Os07g05710	2728247	2730061	expressed protein
42	Chr7	LOC_Os07g05720	2751213	2756700	TCP family transcription factor, putative, expressed
43	Chr7	LOC_Os07g05740	2757219	2761922	receptor-like protein kinase 2 precursor, putative, expressed
44	Chr7	LOC_Os07g05760	2772085	2773059	expressed protein
45	Chr7	LOC_Os07g05780	2783267	2785507	conserved hypothetical protein
46	Chr7	LOC_Os07g05800	2791450	2792557	glutathione S-transferase, N-terminal domain containing protein, expressed
47	Chr7	LOC_Os07g05810	2794108	2797362	glycine-rich protein, putative, expressed
48	Chr7	LOC_Os07g05820	2797691	2801364	hydroxyacid oxidase 1, putative, expressed
49	Chr7	LOC_Os07g05830	2801928	2804209	zinc-finger protein, putative, expressed
50	Chr7	LOC_Os07g05840	2806940	2809829	expressed protein
51	Chr7	LOC_Os07g05870	2819026	2822945	expressed protein
52	Chr7	LOC_Os07g05880	2824321	2826637	OsFBK18 - F-box domain and kelch repeat containing protein, expressed
53	Chr7	LOC_Os07g05890	2829667	2830017	expressed protein
54	Chr7	LOC_Os07g05900	2839476	2839979	ZOS7-02 - C2H2 zinc finger protein, expressed
55	Chr7	LOC_Os07g05910	2848447	2848931	expressed protein
56	Chr7	LOC_Os07g05930	2858835	2859154	expressed protein
57	Chr7	LOC_Os07g05940	2870686	2872832	9-cis-epoxycarotenoid dioxygenase 1, chloroplast precursor, putative, expressed
58	Chr7	LOC_Os07g05950	2882247	2882918	expressed protein
59	Chr7	LOC_Os07g05960	2883039	2892647	expressed protein
60	Chr7	LOC_Os07g05970	2895354	2896128	ligA, putative, expressed
61	Chr7	LOC_Os07g06050	2935671	2936809	expressed protein
62	Chr7	LOC_Os07g06060	2940292	2942825	expressed protein
63	Chr7	LOC_Os07g06070	2943339	2943868	expressed protein
64	Chr7	LOC_Os07g06080	2945227	2947295	FAD dependent oxidoreductase domain containing protein, expressed
65	Chr7	LOC_Os07g06090	2946126	2949178	expressed protein
66	Chr7	LOC_Os07g06100	2953361	2954369	expressed protein
67	Chr7	LOC_Os07g06130	2984428	2991139	ethylene-insensitive protein, putative, expressed
68	Chr7	LOC_Os07g06166	3002457	3002978	expressed protein
69	Chr7	LOC_Os07g06175	3011472	3014273	peroxidase precursor, putative, expressed
70	Chr7	LOC_Os07g06190	3016455	3024264	ethylene-insensitive protein 2, putative, expressed
71	Chr7	LOC_Os07g06199	3025974	3027058	expressed protein
72	Chr7	LOC_Os07g06220	3030404	3031073	hypothetical protein
73	Chr7	LOC_Os07g06230	3031410	3031705	hypothetical protein
74	Chr7	LOC_Os07g06240	3034374	3035254	expressed protein
75	Chr7	LOC_Os07g06250	3036379	3036900	expressed protein
76	Chr7	LOC_Os07g06300	3061699	3069673	ethylene-insensitive protein 2, putative, expressed
77	Chr7	LOC_Os07g06315	3071218	3072302	expressed protein
78	Chr7	LOC_Os07g06335	3074786	3076253	hypothetical protein
79	Chr7	LOC_Os07g06345	3081216	3081737	expressed protein
80	Chr7	LOC_Os07g06380	3101711	3104241	peroxidase precursor, putative, expressed
81	Chr7	LOC_Os07g06400	3109946	3110785	expressed protein
82	Chr7	LOC_Os07g06410	3111635	3114418	deoxyribonuclease tatD, putative, expressed
83	Chr7	LOC_Os07g06420	3115457	3115675	expressed protein
84	Chr7	LOC_Os07g06430	3116424	3117179	expressed protein
85	Chr7	LOC_Os07g06440	3118815	3122518	deoxyribonuclease tatD, putative, expressed
86	Chr7	LOC_Os07g06450	3122611	3124604	RNA recognition motif containing protein, putative, expressed
87	Chr7	LOC_Os07g06460	3124914	3125712	expressed protein
88	Chr7	LOC_Os07g06470	3127703	3130757	nuclear transcription factor Y subunit, putative, expressed
89	Chr7	LOC_Os07g06490	3149943	3152648	DNA binding protein, putative, expressed
90	Chr7	LOC_Os07g06500	3153395	3157167	OsFBL34 - F-box domain and LRR containing protein, expressed
91	Chr7	LOC_Os07g06530	3169247	3172011	expressed protein
92	Chr7	LOC_Os07g06540	3180346	3180924	zinc finger, C3HC4 type domain containing protein, expressed
93	Chr7	LOC_Os07g06550	3183273	3187277	expressed protein
94	Chr7	LOC_Os07g06560	3188806	3189565	zinc finger, C3HC4 type domain containing protein, expressed
95	Chr7	LOC_Os07g06570	3190110	3192320	receptor protein kinase CRINKLY4 precursor, putative, expressed
96	Chr7	LOC_Os07g06580	3195264	3196268	hypothetical protein
97	Chr7	LOC_Os07g06590	3198766	3201952	ML domain protein, putative, expressed
98	Chr7	LOC_Os07g06600	3203065	3204285	glutaredoxin, putative, expressed
99	Chr7	LOC_Os07g06610	3207122	3214059	ubiquitin carboxyl-terminal hydrolase domain containing protein, expressed
100	Chr7	LOC_Os07g06620	3221592	3229297	YABBY domain containing protein, putative, expressed
101	Chr7	LOC_Os07g06644	3241936	3244694	expressed protein
102	Chr7	LOC_Os07g06660	3244729	3247323	glyoxalase family protein, putative, expressed
103	Chr7	LOC_Os07g06670	3251100	3255281	OsFBL35 - F-box domain and LRR containing protein, expressed
104	Chr7	LOC_Os07g06680	3258237	3262151	fasciclin domain containing protein, expressed
105	Chr7	LOC_Os07g06700	3265353	3266475	expressed protein
106	Chr7	LOC_Os07g06710	3270360	3275944	tetratricopeptide repeat, putative, expressed
107	Chr7	LOC_Os07g06720	3279038	3281313	expressed protein
108	Chr7	LOC_Os07g06730	3285182	3287427	OsFBX216 - F-box domain containing protein, expressed
109	Chr7	LOC_Os07g06740	3288477	3293291	CAMK_CAMK_like.31 - CAMK includes calcium/calmodulin depedent protein kinases, expressed
110	Chr7	LOC_Os07g06750	3296840	3297367	VQ domain containing protein, putative, expressed
111	Chr7	LOC_Os07g06760	3301502	3302065	VQ domain containing protein, putative, expressed
112	Chr7	LOC_Os07g06770	3306787	3308418	expressed protein
113	Chr7	LOC_Os07g06790	3313464	3313997	VQ domain containing protein, putative, expressed
114	Chr7	LOC_Os07g06800	3316486	3318170	3-oxo-5-alpha-steroid 4-dehydrogenase, putative, expressed
115	Chr7	LOC_Os07g06810	3319338	3321990	expressed protein
116	Chr7	LOC_Os07g06820	3324858	3329955	serine/threonine-protein kinase RIO-like, putative, expressed
117	Chr7	LOC_Os07g06830	3332886	3334275	gibberellin receptor GID1L2, putative, expressed
118	Chr7	LOC_Os07g06834	3339384	3340631	expressed protein
119	Chr7	LOC_Os07g06840	3342150	3343596	gibberellin receptor GID1L2, putative, expressed
120	Chr7	LOC_Os07g06850	3344780	3346557	gibberellin receptor GID1L2, putative, expressed
121	Chr7	LOC_Os07g06860	3351132	3352672	gibberellin receptor GID1L2, putative, expressed
122	Chr7	LOC_Os07g06870	3357944	3359543	hypothetical protein
123	Chr7	LOC_Os07g06880	3360001	3361559	gibberellin receptor GID1L2, putative, expressed
124	Chr7	LOC_Os07g06890	3363008	3370020	FAD-linked oxidoreductase protein, putative, expressed
125	Chr7	LOC_Os07g06900	3372597	3374790	OsFBLD3 - F-box, LRR and FBD domain containing protein, expressed
126	Chr7	LOC_Os07g06930	3386420	3387071	hypothetical protein
127	Chr7	LOC_Os07g06940	3394839	3400179	valyl-tRNA synthetase, putative, expressed
128	Chr7	LOC_Os07g06950	3411719	3424507	ubiquitin carboxyl-terminal hydrolase, putative, expressed
129	Chr7	LOC_Os07g06960	3426280	3428467	pentatricopeptide, putative, expressed
130	Chr7	LOC_Os07g06970	3429443	3434747	HEN1, putative, expressed
131	Chr7	LOC_Os07g06980	3435933	3444791	histone deacetylase, putative, expressed
132	Chr7	LOC_Os07g06990	3444957	3446867	expressed protein
133	Chr7	LOC_Os07g07000	3446343	3450353	syntaxin, putative, expressed
134	Chr7	LOC_Os07g07010	3453911	3457173	glucosyltransferase, putative, expressed
135	Chr7	LOC_Os07g07020	3459831	3462754	mediator of RNA polymerase II transcription subunit 31, putative, expressed
136	Chr7	LOC_Os07g07030	3465223	3469086	expressed protein
137	Chr7	LOC_Os07g07040	3469427	3471635	erythrocyte binding protein 3, putative, expressed
138	Chr7	LOC_Os07g07050	3471789	3476921	aldehyde oxidase, putative, expressed
139	Chr7	LOC_Os07g07060	3483093	3486794	prolyl-tRNA synthetase, putative, expressed
140	Chr7	LOC_Os07g07070	3485498	3489389	anthranilate phosphoribosyltransferase, putative, expressed
141	Chr7	LOC_Os07g07080	3491976	3499332	regulator of chromosome condensation/beta-lactamase-inhibitor protein II, putative, expressed
142	Chr7	LOC_Os07g07094	3505517	3512001	expressed protein
143	Chr7	LOC_Os07g07130	3514193	3525902	expressed protein
144	Chr7	LOC_Os07g07140	3527799	3529673	expressed protein
145	Chr7	LOC_Os07g07150	3539486	3542191	expressed protein
146	Chr7	LOC_Os07g07160	3544779	3546014	hypothetical protein
147	Chr7	LOC_Os07g07170	3547501	3548592	plastocyanin-like domain containing protein, putative, expressed
148	Chr7	LOC_Os07g07194	3561088	3569183	MAC/Perforin domain containing protein, putative, expressed
149	Chr7	LOC_Os07g07210	3573154	3573754	expressed protein
150	Chr7	LOC_Os07g07220	3574404	3576953	LSM domain containing protein, expressed
151	Chr7	LOC_Os07g07230	3583270	3588394	protein kinase, putative, expressed
152	Chr7	LOC_Os07g07240	3586107	3593893	ubiquitin-conjugating enzyme, putative, expressed
153	Chr7	LOC_Os07g07250	3595696	3599707	eukaryotic translation initiation factor 3 subunit E, putative, expressed
154	Chr7	LOC_Os07g07260	3600677	3610796	glutamine-dependent NAD, putative, expressed
155	Chr7	LOC_Os07g07270	3610786	3614403	MBTB13 - Bric-a-Brac, Tramtrack, Broad Complex BTB domain with Meprin and TRAF Homology MATH domain, expressed
156	Chr7	LOC_Os07g07280	3616170	3618202	expressed protein
157	Chr7	LOC_Os07g07290	3618326	3619314	expressed protein
158	Chr7	LOC_Os07g07300	3620109	3630820	expressed protein
159	Chr7	LOC_Os07g07310	3645691	3656754	polynucleotide phosphorylase, putative, expressed
160	Chr7	LOC_Os07g07320	3662374	3663408	glutathione S-transferase, putative, expressed
161	Chr7	LOC_Os07g07340	3668836	3672256	glucan endo-1,3-beta-glucosidase precursor, putative, expressed
162	Chr7	LOC_Os07g07350	3675965	3678409	zinc finger A20 and AN1 domain-containing stress-associated protein, putative, expressed
163	Chr7	LOC_Os07g07360	3681536	3684317	expressed protein
164	Chr7	LOC_Os07g07370	3685451	3685666	zinc finger A20 domain-containing stress-associated protein 18, putative, expressed
165	Chr7	LOC_Os07g07380	3688357	3688725	expressed protein
166	Chr7	LOC_Os07g07390	3690167	3692322	OsWAK66 - OsWAK pseudogene, expressed
167	Chr7	LOC_Os07g07400	3698670	3699128	zinc finger A20 and AN1 domain-containing stress-associated protein, putative, expressed
168	Chr7	LOC_Os07g07410	3699591	3701560	oxidoreductase, 2OG-Fe oxygenase family protein, putative, expressed
169	Chr7	LOC_Os07g07420	3702287	3705030	gibberellin 20 oxidase 1-B, putative, expressed
170	Chr7	LOC_Os07g07430	3706807	3707916	CAF1 family ribonuclease containing protein, putative, expressed
171	Chr7	LOC_Os07g07440	3711910	3712695	versicolorin reductase, putative, expressed
172	Chr7	LOC_Os07g07450	3713295	3714092	versicolorin reductase, putative, expressed
173	Chr7	LOC_Os07g07460	3717279	3717488	hypothetical protein
174	Chr7	LOC_Os07g07470	3718641	3722651	transketolase, putative, expressed
175	Chr7	LOC_Os07g07480	3724446	3726492	HNH endonuclease domain-containing protein, putative, expressed
176	Chr7	LOC_Os07g07490	3726574	3731170	YT521-B, putative, expressed
177	Chr7	LOC_Os07g07500	3733391	3735340	expressed protein
178	Chr7	LOC_Os07g07510	3737090	3737805	expressed protein
179	Chr7	LOC_Os07g07520	3745353	3749974	OsFBX217 - F-box domain containing protein, expressed
180	Chr7	LOC_Os07g07530	3754392	3757857	expressed protein
181	Chr7	LOC_Os07g07540	3759923	3762065	SHOOT1 protein, putative, expressed
182	Chr7	LOC_Os07g07550	3762246	3766453	galactose-1-phosphate uridyl transferase, putative, expressed
183	Chr7	LOC_Os07g07560	3773300	3779797	CK1_CaseinKinase_1a.6 - CK1 includes the casein kinase 1 kinases, expressed
184	Chr7	LOC_Os07g07570	3786591	3786935	hypothetical protein
185	Chr7	LOC_Os07g07580	3797310	3800843	ROOT HAIRLESS 1, putative, expressed
186	Chr7	LOC_Os07g07590	3805030	3805947	expressed protein
187	Chr7	LOC_Os07g07610	3813968	3817341	RNA polymerase subunit, putative, expressed
188	Chr7	LOC_Os07g07620	3817981	3820729	pentatricopeptide, putative, expressed
189	Chr7	LOC_Os07g07630	3822723	3823992	expressed protein
190	Chr7	LOC_Os07g07640	3825196	3825600	hypothetical protein
191	Chr7	LOC_Os07g07646	3830511	3833279	expressed protein
192	Chr7	LOC_Os07g07654	3834230	3840289	BT1 family protein, putative, expressed
193	Chr7	LOC_Os07g07670	3843574	3844670	expressed protein
194	Chr7	LOC_Os07g07680	3846371	3850324	frigida, putative, expressed
195	Chr7	LOC_Os07g07690	3859755	3868364	PHD-finger domain containing protein, expressed
196	Chr7	LOC_Os07g07709	3872134	3875077	ribosomal protein S13p/S18e, putative, expressed
197	Chr7	LOC_Os07g07715	3880796	3881674	expressed protein
198	Chr7	LOC_Os07g07719	3883541	3885517	ribosomal protein S13p/S18e, putative, expressed
199	Chr7	LOC_Os07g07730	3887139	3887534	hypothetical protein
200	Chr7	LOC_Os07g07740	3890716	3891989	expressed protein
201	Chr7	LOC_Os07g07750	3892822	3894176	expressed protein
202	Chr7	LOC_Os07g07760	3895290	3895679	expressed protein
203	Chr7	LOC_Os07g07770	3896681	3899826	ribosomal protein S13p/S18e, putative, expressed
204	Chr7	LOC_Os07g07780	3903509	3909279	expressed protein
205	Chr7	LOC_Os07g07790	3910568	3911638	LTPL75 - Protease inhibitor/seed storage/LTP family protein precursor, expressed
206	Chr7	LOC_Os07g07800	3913766	3914622	PHA synthase, putative, expressed
207	Chr7	LOC_Os07g07820	3914921	3921244	expressed protein
208	Chr7	LOC_Os07g07850	3938009	3938218	hypothetical protein
209	Chr7	LOC_Os07g07860	3947968	3949371	LTPL76 - Protease inhibitor/seed storage/LTP family protein precursor, expressed
210	Chr7	LOC_Os07g07870	3950800	3951581	LTPL77 - Protease inhibitor/seed storage/LTP family protein precursor, putative, expressed
211	Chr7	LOC_Os07g07880	3952981	3954894	trp repressor/replication initiator, putative, expressed
212	Chr7	LOC_Os07g07890	3957194	3957853	expressed protein
213	Chr7	LOC_Os07g07900	3957966	3960638	expressed protein
214	Chr7	LOC_Os07g07910	3970390	3975825	potassium channel AKT1, putative, expressed
215	Chr7	LOC_Os07g07920	3976186	3977717	LTPL100 - Protease inhibitor/seed storage/LTP family protein precursor, expressed
216	Chr7	LOC_Os07g07930	3980211	3981284	LTPL78 - Protease inhibitor/seed storage/LTP family protein precursor, expressed
217	Chr7	LOC_Os07g07940	3988613	3990523	expressed protein
218	Chr7	LOC_Os07g07950	3991610	3996800	type I inositol-1,4,5-trisphosphate 5-phosphatase, putative, expressed
219	Chr7	LOC_Os07g07974	4020265	4027484	tesmin/TSO1-like CXC domain containing protein, expressed
220	Chr7	LOC_Os07g07990	4029227	4030855	uncharacterized protein At4g06744 precursor, putative, expressed
221	Chr7	LOC_Os07g08000	4049754	4054523	expressed protein
222	Chr7	LOC_Os07g08030	4068002	4070237	ribose-5-phosphate isomerase A, putative, expressed
223	Chr7	LOC_Os07g08040	4070814	4076070	expressed protein
224	Chr7	LOC_Os07g08050	4077504	4085522	expressed protein
225	Chr7	LOC_Os07g08060	4087454	4088971	transmembrane BAX inhibitor motif-containing protein, putative, expressed
226	Chr7	LOC_Os07g08070	4089220	4092087	transmembrane BAX inhibitor motif-containing protein, putative, expressed
227	Chr7	LOC_Os07g08080	4092935	4094123	expressed protein
228	Chr7	LOC_Os07g08090	4100866	4104456	U-box protein, putative, expressed
229	Chr7	LOC_Os07g08120	4118354	4123592	BTBT2 - Bric-a-Brac, Tramtrack, Broad Complex BTB domain with tetratricopeptide repeats, expressed
230	Chr7	LOC_Os07g08140	4139160	4142449	heat stress transcription factor, putative, expressed
231	Chr7	LOC_Os07g08150	4143340	4144573	early light-induced protein, chloroplast precursor, putative, expressed
232	Chr7	LOC_Os07g08160	4145912	4146866	early light-induced protein, chloroplast precursor, putative, expressed
233	Chr7	LOC_Os07g08170	4150687	4156066	ruvB-like, putative, expressed
234	Chr7	LOC_Os07g08180	4156203	4159791	PPR repeat containing protein, expressed
235	Chr7	LOC_Os07g08190	4175432	4181649	cyclophilin, putative, expressed
236	Chr7	LOC_Os07g08200	4182044	4184048	methyltransferase domain containing protein, putative, expressed
237	Chr7	LOC_Os07g08210	4185205	4188025	cytidylyltransferase domain containing protein, expressed
238	Chr7	LOC_Os07g08220	4191051	4195089	expressed protein
239	Chr7	LOC_Os07g08230	4196415	4197065	hypothetical protein
240	Chr7	LOC_Os07g08240	4199248	4201268	ZmEBE-1 protein, putative, expressed
241	Chr7	LOC_Os07g08250	4206985	4207308	expressed protein
242	Chr7	LOC_Os07g08260	4212567	4213087	expressed protein
243	Chr7	LOC_Os07g08270	4219935	4221821	expressed protein
244	Chr7	LOC_Os07g08290	4226648	4230181	expressed protein
245	Chr7	LOC_Os07g08300	4240044	4253407	major facilitator superfamily antiporter, putative, expressed
246	Chr7	LOC_Os07g08320	4253896	4259355	RNA recognition motif containing protein, expressed
247	Chr7	LOC_Os07g08330	4263172	4265798	ribosomal protein L4, putative, expressed
248	Chr7	LOC_Os07g08340	4266882	4271518	pyruvate kinase, putative, expressed
249	Chr7	LOC_Os07g08350	4283646	4287282	C4-dicarboxylate transporter/malic acid transport protein, expressed
250	Chr7	LOC_Os07g08360	4288301	4289477	expressed protein
251	Chr7	LOC_Os07g08370	4298992	4299636	expressed protein
252	Chr7	LOC_Os07g08380	4304854	4305114	expressed protein
253	Chr7	LOC_Os07g08400	4312794	4319184	GTP binding protein, putative, expressed
254	Chr7	LOC_Os07g08410	4318811	4320329	expressed protein
255	Chr7	LOC_Os07g08420	4322231	4326708	bZIP transcription factor domain containing protein, expressed
256	Chr7	LOC_Os07g08430	4330346	4333642	indole-3-glycerol phosphate lyase, chloroplast precursor, putative, expressed
257	Chr7	LOC_Os07g08440	4338514	4342219	BHLH transcription factor, putative, expressed
258	Chr7	LOC_Os07g08450	4349036	4353864	expressed protein
259	Chr7	LOC_Os07g08460	4355211	4356575	OsIAA24 - Auxin-responsive Aux/IAA gene family member, expressed
260	Chr7	LOC_Os07g08470	4361090	4361317	expressed protein
261	Chr7	LOC_Os07g08480	4367859	4369050	hypothetical protein
262	Chr7	LOC_Os07g08490	4377492	4377932	expressed protein
263	Chr7	LOC_Os07g08500	4389627	4391924	C-5 cytosine-specific DNA methylase, putative, expressed
264	Chr7	LOC_Os07g08510	4396288	4397685	expressed protein
265	Chr7	LOC_Os07g08520	4400490	4403136	auxin response factor, putative, expressed
266	Chr7	LOC_Os07g08530	4403712	4405496	auxin response factor, putative, expressed
267	Chr7	LOC_Os07g08540	4406706	4409901	auxin response factor 20, putative, expressed
268	Chr7	LOC_Os07g08550	4411322	4411765	expressed protein
269	Chr7	LOC_Os07g08570	4425618	4426792	OsFBX218 - F-box domain containing protein, expressed
270	Chr7	LOC_Os07g08590	4430185	4430622	expressed protein
271	Chr7	LOC_Os07g08600	4432593	4434430	auxin response factor, putative, expressed
272	Chr7	LOC_Os07g08650	4457611	4459225	expressed protein
273	Chr7	LOC_Os07g08660	4460536	4462630	40S ribosomal protein S15, putative, expressed
274	Chr7	LOC_Os07g08669	4467341	4468947	expressed protein
275	Chr7	LOC_Os07g08680	4471320	4473204	expressed protein
276	Chr7	LOC_Os07g08690	4474179	4474493	hypothetical protein
277	Chr7	LOC_Os07g08700	4477647	4478018	expressed protein

## Sheet: qUFG7.2
S.no.	chr	locus	start	stop	annotation
1	Chr7	LOC_Os07g26630	15358960	15360495	aquaporin protein, putative, expressed
2	Chr7	LOC_Os07g26640	15369135	15370167	aquaporin protein, putative, expressed
3	Chr7	LOC_Os07g26650	15375931	15376176	hypothetical protein
4	Chr7	LOC_Os07g26660	15376916	15378292	aquaporin protein, putative, expressed
5	Chr7	LOC_Os07g26670	15385876	15386266	expressed protein
7	Chr7	LOC_Os07g26690	15406442	15409801	aquaporin protein, putative, expressed
8	Chr7	LOC_Os07g26700	15421670	15425213	UPF0041 domain containing protein, putative, expressed
9	Chr7	LOC_Os07g26710	15435530	15436178	hypothetical protein
10	Chr7	LOC_Os07g26720	15440889	15442180	OsRR7 type-A response regulator, expressed
12	Chr7	LOC_Os07g26730	15443943	15446746	expressed protein
13	Chr7	LOC_Os07g26740	15448959	15451104	60S ribosomal protein L44, putative, expressed
14	Chr7	LOC_Os07g26750	15451950	15452504	expressed protein
15	Chr7	LOC_Os07g26760	15459772	15460163	expressed protein
16	Chr7	LOC_Os07g26770	15461430	15461831	circumsporozoite protein precursor, putative
18	Chr7	LOC_Os07g26790	15485876	15486303	hypothetical protein
25	Chr7	LOC_Os07g26860	15542703	15545877	expressed protein
26	Chr7	LOC_Os07g26870	15560341	15561945	cytochrome P450, putative, expressed
28	Chr7	LOC_Os07g26890	15571786	15572010	expressed protein
29	Chr7	LOC_Os07g26900	15579953	15584476	alpha-galactosidase precursor, putative, expressed
30	Chr7	LOC_Os07g26910	15588656	15590927	hypothetical protein
31	Chr7	LOC_Os07g26920	15595795	15596968	expressed protein
33	Chr7	LOC_Os07g26940	15602020	15604587	ORM1, putative, expressed
36	Chr7	LOC_Os07g26950	15609640	15611415	hypothetical protein
37	Chr7	LOC_Os07g26960	15614582	15616337	kinesin-like protein, identical, putative, expressed
38	Chr7	LOC_Os07g26974	15618329	15621981	expressed protein
39	Chr7	LOC_Os07g26990	15624589	15625788	expressed protein
43	Chr7	LOC_Os07g27030	15659591	15662062	OsFBX236 - F-box domain containing protein, expressed
44	Chr7	LOC_Os07g27040	15665052	15665473	expressed protein
45	Chr7	LOC_Os07g27050	15671849	15673020	expressed protein
46	Chr7	LOC_Os07g27060	15678534	15678761	hypothetical protein
50	Chr7	LOC_Os07g27100	15713055	15713354	hypothetical protein
51	Chr7	LOC_Os07g27110	15718336	15723118	RNA recognition motif containing protein, expressed
52	Chr7	LOC_Os07g27120	15726287	15730121	expressed protein
58	Chr7	LOC_Os07g27130	15730270	15731212	hypothetical protein
59	Chr7	LOC_Os07g27140	15732601	15746265	AT hook motif family protein, expressed
60	Chr7	LOC_Os07g27150	15751011	15755972	trafficking protein particle complex subunit 4, putative, expressed
64	Chr7	LOC_Os07g27180	15768892	15787357	tetratricopeptide repeat domain containing protein, expressed
71	Chr7	LOC_Os07g27250	15841304	15841968	expressed protein
72	Chr7	LOC_Os07g27260	15847400	15847936	hypothetical protein
73	Chr7	LOC_Os07g27280	15852229	15854527	expressed protein
75	Chr7	LOC_Os07g27300	15868929	15874100	RNA-binding protein Luc7-like, putative, expressed
77	Chr7	LOC_Os07g27310	15875835	15880856	CRAL/TRIO domain containing protein, expressed
78	Chr7	LOC_Os07g27320	15884357	15890032	glycosyl hydrolase family 10 protein, putative, expressed
79	Chr7	LOC_Os07g27330	15899431	15902146	no apical meristem protein, expressed
80	Chr7	LOC_Os07g27340	15906886	15908799	No apical meristem protein, putative, expressed
81	Chr7	LOC_Os07g27350	15912872	15917899	atuA, putative, expressed
82	Chr7	LOC_Os07g27359	15920705	15925781	expressed protein
83	Chr7	LOC_Os07g27370	15928645	15931490	resistance protein, putative, expressed
84	Chr7	LOC_Os07g27380	15934858	15935536	hypothetical protein
86	Chr7	LOC_Os07g27400	15961246	15963816	expressed protein
87	Chr7	LOC_Os07g27410	15970418	15970633	expressed protein
89	Chr7	LOC_Os07g27430	15982511	15984088	expressed protein
90	Chr7	LOC_Os07g27450	15990882	15994107	expressed protein
92	Chr7	LOC_Os07g27460	15998528	16003367	serine/threonine-protein kinase 19, putative, expressed
94	Chr7	LOC_Os07g27480	16013083	16022630	ELMO/CED-12 family protein, putative, expressed
95	Chr7	LOC_Os07g27490	16029455	16033425	Regulator of chromosome condensation domain containing protein, expressed
97	Chr7	LOC_Os07g27500	16069528	16071722	expressed protein
105	Chr7	LOC_Os07g27580	16108673	16109431	HAD superfamily phosphatase, putative, expressed
107	Chr7	LOC_Os07g27610	16129694	16129954	expressed protein
108	Chr7	LOC_Os07g27620	16130717	16131152	hypothetical protein
109	Chr7	LOC_Os07g27630	16134832	16135465	expressed protein
110	Chr7	LOC_Os07g27650	16145179	16145771	expressed protein
112	Chr7	LOC_Os07g27670	16147913	16149483	WRKY115, expressed
113	Chr7	LOC_Os07g27680	16150946	16151880	expressed protein
116	Chr7	LOC_Os07g27710	16165788	16166165	expressed protein
120	Chr7	LOC_Os07g27750	16191840	16193513	expressed protein
121	Chr7	LOC_Os07g27760	16195828	16206015	expressed protein
126	Chr7	LOC_Os07g27780	16209147	16210655	aminotransferase, putative, expressed
127	Chr7	LOC_Os07g27790	16213454	16218080	glutamate--cysteine ligase, chloroplast precursor, putative, expressed
129	Chr7	LOC_Os07g27810	16226488	16230771	fiber protein Fb34, putative, expressed
132	Chr7	LOC_Os07g27850	16259328	16262134	GTPase activating protein, putative, expressed
133	Chr7	LOC_Os07g27860	16263176	16263737	hypothetical protein
134	Chr7	LOC_Os07g27870	16264709	16266597	thioesterase family protein, putative, expressed
135	Chr7	LOC_Os07g27880	16273006	16274487	O-methyltransferase, putative, expressed
136	Chr7	LOC_Os07g27890	16275389	16276391	expressed protein
139	Chr7	LOC_Os07g27920	16284314	16284622	hypothetical protein
140	Chr7	LOC_Os07g27930	16289922	16293446	DNA-directed RNA polymerase subunit, putative, expressed
141	Chr7	LOC_Os07g27940	16294810	16295362	LTPL27 - Protease inhibitor/seed storage/LTP family protein precursor, putative, expressed
143	Chr7	LOC_Os07g27950	16302993	16307559	RING zinc finger protein, putative, expressed
144	Chr7	LOC_Os07g27960	16306862	16309642	thioesterase family protein, putative, expressed
145	Chr7	LOC_Os07g27970	16314791	16318836	O-methyltransferase, putative, expressed
146	Chr7	LOC_Os07g27980	16324858	16327556	BBTI10 - Bowman-Birk type bran trypsin inhibitor precursor, expressed
148	Chr7	LOC_Os07g28010	16337039	16337381	AGAP001055-PA, putative, expressed
152	Chr7	LOC_Os07g28040	16346815	16349511	O-methyltransferase, putative, expressed
154	Chr7	LOC_Os07g28060	16368462	16368840	ethylene receptor, putative
156	Chr7	LOC_Os07g28080	16372883	16373927	expressed protein
157	Chr7	LOC_Os07g28090	16375059	16387446	ABC transporter, ATP-binding protein, putative, expressed
158	Chr7	LOC_Os07g28100	16394431	16394868	hypothetical protein
159	Chr7	LOC_Os07g28110	16396185	16397699	cytochrome P450, putative, expressed
162	Chr7	LOC_Os07g28140	16435521	16435838	cytochrome P450, putative, expressed
163	Chr7	LOC_Os07g28150	16436738	16437205	hAT dimerisation domain containing protein, putative, expressed
164	Chr7	LOC_Os07g28160	16438501	16442141	cytochrome P450 51, putative, expressed
165	Chr7	LOC_Os07g28170	16447097	16450570	expressed protein
166	Chr7	LOC_Os07g28180	16454590	16455322	expressed protein
173	Chr7	LOC_Os07g28250	16503165	16504714	lipase class 3 family protein, putative, expressed
175	Chr7	LOC_Os07g28260	16512417	16518441	expressed protein
178	Chr7	LOC_Os07g28280	16522444	16524087	ubiquitin-related modifier 1, putative, expressed
179	Chr7	LOC_Os07g28290	16526399	16528169	hypothetical protein
180	Chr7	LOC_Os07g28300	16528706	16531646	leucine rich repeat protein, putative, expressed
184	Chr7	LOC_Os07g28350	16549632	16549979	expressed protein
189	Chr7	LOC_Os07g28400	16599911	16602036	CDGSH iron sulfur domain-containing protein 1, putative, expressed
191	Chr7	LOC_Os07g28420	16617651	16618356	expressed protein
192	Chr7	LOC_Os07g28430	16622547	16625292	growth regulating factor protein, putative, expressed
193	Chr7	LOC_Os07g28440	16627499	16630918	SNARE associated Golgi protein, putative, expressed
197	Chr7	LOC_Os07g28470	16660287	16669984	coiled-coil domain-containing protein 111, putative, expressed
199	Chr7	LOC_Os07g28480	16674125	16675331	glutathione S-transferase, putative, expressed
201	Chr7	LOC_Os07g28500	16682749	16683620	expressed protein
205	Chr7	LOC_Os07g28550	16710912	16711530	hypothetical protein
207	Chr7	LOC_Os07g28570	16723268	16726019	leucine rich repeat protein, putative, expressed
208	Chr7	LOC_Os07g28580	16728736	16729063	hypothetical protein
212	Chr7	LOC_Os07g28610	16743567	16745510	expressed protein
214	Chr7	LOC_Os07g28614	16748940	16749713	expressed protein
217	Chr7	LOC_Os07g28640	16763776	16765253	expressed protein
218	Chr7	LOC_Os07g28644	16766297	16769640	expressed protein
220	Chr7	LOC_Os07g28660	16775194	16775821	ice-structuring glycoprotein precursor, putative, expressed
223	Chr7	LOC_Os07g28690	16798740	16799320	hypothetical protein
224	Chr7	LOC_Os07g28700	16802222	16803138	expressed protein
225	Chr7	LOC_Os07g28710	16810993	16811322	60S acidic ribosomal protein, putative, expressed
226	Chr7	LOC_Os07g28720	16815745	16816832	expressed protein
233	Chr7	LOC_Os07g28790	16857192	16862643	PAP fibrillin family domain containing protein, expressed
234	Chr7	LOC_Os07g28800	16863279	16867122	heat shock protein DnaJ, putative, expressed
235	Chr7	LOC_Os07g28810	16869074	16870353	expressed protein
236	Chr7	LOC_Os07g28820	16870468	16875355	ribonuclease 2-5A family protein, expressed
237	Chr7	LOC_Os07g28830	16875578	16877008	expressed protein
238	Chr7	LOC_Os07g28840	16886901	16890399	SET domain containing protein, expressed
240	Chr7	LOC_Os07g28860	16905589	16906293	expressed protein
241	Chr7	LOC_Os07g28870	16909233	16910063	expressed protein
242	Chr7	LOC_Os07g28880	16932181	16932633	expressed protein
243	Chr7	LOC_Os07g28890	16933763	16938903	ethylene-responsive protein related, putative, expressed
244	Chr7	LOC_Os07g28900	16942185	16946832	PPR repeat domain containing protein, putative, expressed
245	Chr7	LOC_Os07g28910	16950091	16954807	LSD1 zinc finger domain containing protein, expressed
246	Chr7	LOC_Os07g28920	16955691	16960437	expressed protein
247	Chr7	LOC_Os07g28930	16966933	16969964	expressed protein
248	Chr7	LOC_Os07g28940	16971959	16985073	ATGRIP/GRIP, putative, expressed
249	Chr7	LOC_Os07g28960	16989467	16990112	hypothetical protein
251	Chr7	LOC_Os07g28980	17001740	17006878	expressed protein
252	Chr7	LOC_Os07g28990	17009778	17010266	expressed protein
255	Chr7	LOC_Os07g29020	17021086	17022640	hypothetical protein
256	Chr7	LOC_Os07g29030	17024617	17027037	hypothetical protein
257	Chr7	LOC_Os07g29040	17028742	17029231	hypothetical protein
258	Chr7	LOC_Os07g29050	17030433	17032579	expressed protein
259	Chr7	LOC_Os07g29060	17036851	17039087	expressed protein
264	Chr7	LOC_Os07g29110	17053212	17053695	hypothetical protein
270	Chr7	LOC_Os07g29190	17089451	17091096	expressed protein
271	Chr7	LOC_Os07g29200	17098121	17098720	mycolic acid methyl transferase, putative, expressed
273	Chr7	LOC_Os07g29220	17115809	17120425	Cyclopropane-fatty-acyl-phospholipid synthase, putative, expressed
274	Chr7	LOC_Os07g29224	17126202	17129929	expressed protein
275	Chr7	LOC_Os07g29230	17131060	17132365	LTPL63 - Protease inhibitor/seed storage/LTP family protein precursor, putative, expressed
276	Chr7	LOC_Os07g29240	17136133	17144614	expressed protein
277	Chr7	LOC_Os07g29280	17159546	17159773	expressed protein
278	Chr7	LOC_Os07g29290	17161995	17165698	expansin precursor, putative, expressed
279	Chr7	LOC_Os07g29300	17172693	17173582	expressed protein
280	Chr7	LOC_Os07g29310	17186673	17187640	OsSAUR30 - Auxin-responsive SAUR gene family member, expressed
281	Chr7	LOC_Os07g29320	17195209	17196988	rRNA-processing protein EBP2, putative, expressed
283	Chr7	LOC_Os07g29330	17198415	17208207	serine/threonine-protein kinase CTR1, putative, expressed
287	Chr7	LOC_Os07g29340	17214458	17214668	hypothetical protein
288	Chr7	LOC_Os07g29350	17217795	17218149	expressed protein
289	Chr7	LOC_Os07g29360	17230234	17245358	tetratricopeptide repeat domain containing protein, expressed
290	Chr7	LOC_Os07g29370	17249601	17250118	expressed protein
291	Chr7	LOC_Os07g29380	17252167	17254286	expressed protein
294	Chr7	LOC_Os07g29390	17254909	17260675	peptidyl-prolyl cis-trans isomerase, putative, expressed
295	Chr7	LOC_Os07g29400	17265531	17266019	expressed protein
296	Chr7	LOC_Os07g29410	17268665	17270113	thioredoxin, putative, expressed
300	Chr7	LOC_Os07g29420	17270515	17274278	DNA-directed RNA polymerase III subunit RPC8, putative, expressed
301	Chr7	LOC_Os07g29430	17274872	17275486	expressed protein
302	Chr7	LOC_Os07g29440	17276190	17276684	S-adenosylmethionine synthetase 2, putative, expressed
303	Chr7	LOC_Os07g29450	17277618	17283635	expressed protein
311	Chr7	LOC_Os07g29530	17334935	17335399	expressed protein
314	Chr7	LOC_Os07g29560	17361537	17362196	expressed protein
316	Chr7	LOC_Os07g29580	17375527	17375910	expressed protein
319	Chr7	LOC_Os07g29600	17399823	17403101	zinc finger, C3HC4 type, domain containing protein, expressed
321	Chr7	LOC_Os07g29610	17404312	17409846	PQ loop repeat domain containing protein, expressed
322	Chr7	LOC_Os07g29620	17410023	17413849	OsSCP39 - Putative Serine Carboxypeptidase homologue, expressed
323	Chr7	LOC_Os07g29630	17421301	17425456	SNF7 domain containing protein, putative, expressed
326	Chr7	LOC_Os07g29640	17426381	17429427	expressed protein
328	Chr7	LOC_Os07g29660	17439544	17439834	expressed protein
330	Chr7	LOC_Os07g29684	17445107	17449756	hypothetical protein
331	Chr7	LOC_Os07g29700	17454047	17455243	expressed protein
332	Chr7	LOC_Os07g29710	17462394	17462642	expressed protein
333	Chr7	LOC_Os07g29720	17471134	17472072	expressed protein
336	Chr7	LOC_Os07g29750	17490699	17493026	glycosyl hydrolases family 16, putative, expressed
337	Chr7	LOC_Os07g29760	17496502	17498225	cysteine proteinase A494 precursor, putative, expressed
340	Chr7	LOC_Os07g29770	17499857	17508816	zinc finger protein, putative, expressed
341	Chr7	LOC_Os07g29780	17505856	17508816	ATROPGEF7/ROPGEF7, putative, expressed
343	Chr7	LOC_Os07g29794	17514082	17520851	calmodulin binding heat shock protein, putative, expressed
344	Chr7	LOC_Os07g29810	17524037	17528680	disease resistant protein, identical, putative, expressed
345	Chr7	LOC_Os07g29820	17529552	17535086	NBS-LRR disease resistance protein, putative, expressed
346	Chr7	LOC_Os07g29830	17538877	17539370	ankyrin repeat domain containing protein, expressed
348	Chr7	LOC_Os07g29860	17569510	17572525	ankyrin repeat family protein, putative, expressed
354	Chr7	LOC_Os07g29920	17611407	17611978	hypothetical protein
355	Chr7	LOC_Os07g29940	17627232	17628713	expressed protein
356	Chr7	LOC_Os07g29950	17635162	17636023	expressed protein
357	Chr7	LOC_Os07g29960	17640723	17643252	cytochrome P450, putative, expressed
358	Chr7	LOC_Os07g29970	17653224	17653496	expressed protein

## Sheet: qUFG8
S.no	chr	locus	start	stop	annotation
1	Chr8	LOC_Os08g36150	22777101	22781266	activator of 90 kDa heat shock protein ATPase homolog, putative, expressed
2	Chr8	LOC_Os08g36170	22808465	22814436	cytokinesis negative regulator RCP1, putative, expressed
3	Chr8	LOC_Os08g36179	22821989	22822849	expressed protein
4	Chr8	LOC_Os08g36220	22829282	22831125	homeobox associated leucine zipper, putative, expressed
5	Chr8	LOC_Os08g36230	22836930	22837701	expressed protein
6	Chr8	LOC_Os08g36240	22845733	22846095	expressed protein
7	Chr8	LOC_Os08g36250	22849376	22851227	expressed protein
8	Chr8	LOC_Os08g36270	22857180	22857452	conserved hypothetical protein
9	Chr8	LOC_Os08g36300	22871827	22872433	expressed protein
10	Chr8	LOC_Os08g36310	22876101	22877810	cytochrome P450, putative, expressed
11	Chr8	LOC_Os08g36320	22878668	22882730	decarboxylase, putative, expressed
12	Chr8	LOC_Os08g36330	22888647	22893050	POLE2B - Putative DNA polymerase epsilon complex subunit, expressed
13	Chr8	LOC_Os08g36340	22904756	22908292	potassium transporter, putative, expressed
14	Chr8	LOC_Os08g36350	22916082	22916453	hypothetical protein
15	Chr8	LOC_Os08g36370	22921417	22925164	expressed protein
16	Chr8	LOC_Os08g36380	22927604	22931024	expressed protein
17	Chr8	LOC_Os08g36390	22971625	22974909	ZOS8-07 - C2H2 zinc finger protein, expressed
18	Chr8	LOC_Os08g36410	22983371	22984561	ANTH domain containing protein, expressed
19	Chr8	LOC_Os08g36420	22987094	22995162	metal cation transporter, putative, expressed
20	Chr8	LOC_Os08g36440	22996544	22997904	HVA22, putative, expressed
21	Chr8	LOC_Os08g36460	23005041	23005591	expressed protein
22	Chr8	LOC_Os08g36480	23033230	23038596	nitrate reductase, putative, expressed
23	Chr8	LOC_Os08g36490	23039415	23044624	kinetochore protein, putative, expressed
24	Chr8	LOC_Os08g36500	23051421	23055575	nitrate reductase, putative, expressed
25	Chr8	LOC_Os08g36520	23062609	23063226	peptidase aspartic family protein, putative, expressed
26	Chr8	LOC_Os08g36530	23065634	23066980	aspartic proteinase nepenthesin precursor, putative, expressed
27	Chr8	LOC_Os08g36540	23069303	23070603	aspartic proteinase nepenthesin-1 precursor, putative, expressed
28	Chr8	LOC_Os08g36550	23072163	23074552	salt tolerant protein, putative, expressed
29	Chr8	LOC_Os08g36560	23076092	23077443	emp24/gp25L/p24 family protein, putative, expressed
30	Chr8	LOC_Os08g36570	23077540	23079365	F-box protein, putative, expressed
31	Chr8	LOC_Os08g36580	23080316	23081038	expressed protein
32	Chr8	LOC_Os08g36590	23085520	23087612	antifreeze glycoprotein, putative, expressed
33	Chr8	LOC_Os08g36600	23092178	23092549	expressed protein
34	Chr8	LOC_Os08g36610	23093809	23094441	expressed protein
35	Chr8	LOC_Os08g36630	23117028	23119494	bifunctional monodehydroascorbate reductase and carbonic anhydrasenectarin-3 precursor, putative, expressed
36	Chr8	LOC_Os08g36640	23126423	23126680	expressed protein
37	Chr8	LOC_Os08g36660	23133630	23135883	expressed protein
38	Chr8	LOC_Os08g36680	23147217	23151318	bifunctional monodehydroascorbate reductase and carbonic anhydrasenectarin-3 precursor, putative, expressed
39	Chr8	LOC_Os08g36680	23147217	23151480	bifunctional monodehydroascorbate reductase and carbonic anhydrasenectarin-3 precursor, putative, expressed
40	Chr8	LOC_Os08g36690	23156557	23156856	expressed protein
41	Chr8	LOC_Os08g36700	23158296	23159531	HSF-type DNA-binding domain containing protein, expressed
42	Chr8	LOC_Os08g36710	23160967	23163436	expressed protein
43	Chr8	LOC_Os08g36740	23194535	23195275	bHelix-loop-helix transcription factor, putative, expressed
44	Chr8	LOC_Os08g36750	23206856	23207906	NFKB, putative, expressed
45	Chr8	LOC_Os08g36760	23213146	23217626	remorin C-terminal domain containing protein, putative, expressed
46	Chr8	LOC_Os08g36774	23219045	23231059	zinc finger family protein, putative, expressed
47	Chr8	LOC_Os08g36790	23234397	23240846	bZIP transcription factor, putative, expressed
48	Chr8	LOC_Os08g36800	23251217	23251720	expressed protein
49	Chr8	LOC_Os08g36810	23256858	23258167	expressed protein
50	Chr8	LOC_Os08g36820	23260690	23261934	expressed protein
51	Chr8	LOC_Os08g36830	23263233	23264840	expressed protein
52	Chr8	LOC_Os08g36840	23273320	23281586	glycoprotein 3-alpha-L-fucosyltransferase A, putative, expressed
53	Chr8	LOC_Os08g36850	23283093	23284708	hypothetical protein
54	Chr8	LOC_Os08g36860	23288613	23294164	cytochrome P450, putative, expressed
55	Chr8	LOC_Os08g36890	23307237	23310584	expressed protein
56	Chr8	LOC_Os08g36900	23335165	23337151	alpha-amylase precursor, putative, expressed
57	Chr8	LOC_Os08g36910	23340676	23343533	alpha-amylase precursor, putative, expressed
58	Chr8	LOC_Os08g36920	23353882	23355003	AP2 domain containing protein, expressed
59	Chr8	LOC_Os08g36960	23381803	23383577	OsFBX296 - F-box domain containing protein, expressed
60	Chr8	LOC_Os08g36970	23384707	23385710	expressed protein
61	Chr8	LOC_Os08g36980	23386887	23388722	AGAP010609-PA, putative, expressed
62	Chr8	LOC_Os08g36994	23390677	23402927	protein transport protein, putative, expressed
63	Chr8	LOC_Os08g37010	23403049	23404344	gibberellin receptor GID1L2, putative, expressed
64	Chr8	LOC_Os08g37020	23404580	23406926	expressed protein
65	Chr8	LOC_Os08g37030	23408421	23409662	gibberellin receptor GID1L2, putative, expressed
66	Chr8	LOC_Os08g37040	23411545	23412899	gibberellin receptor GID1L2, putative, expressed
67	Chr8	LOC_Os08g37050	23417173	23418135	gibberellin receptor GID1L2, putative, expressed
68	Chr8	LOC_Os08g37060	23418693	23420210	gibberellin receptor GID1L2, putative, expressed
69	Chr8	LOC_Os08g37070	23425536	23425856	expressed protein
70	Chr8	LOC_Os08g37080	23440688	23441520	expressed protein
71	Chr8	LOC_Os08g37090	23444142	23444651	expressed protein
72	Chr8	LOC_Os08g37104	23447612	23450250	expressed protein
73	Chr8	LOC_Os08g37115	23450391	23452993	expressed protein
74	Chr8	LOC_Os08g37130	23463933	23468392	oxidoreductase, short chain dehydrogenase/reductase family domain containing protein, expressed
75	Chr8	LOC_Os08g37140	23468743	23472607	phosphoglycerate mutase, putative, expressed
76	Chr8	LOC_Os08g37150	23475341	23476368	DUF617 domain containing protein, expressed
77	Chr8	LOC_Os08g37160	23478068	23480708	expressed protein
78	Chr8	LOC_Os08g37180	23491893	23494532	patatin, putative, expressed
79	Chr8	LOC_Os08g37210	23502943	23505310	patatin, putative, expressed
80	Chr8	LOC_Os08g37220	23515619	23516358	hypothetical protein
81	Chr8	LOC_Os08g37250	23545530	23548154	patatin, putative, expressed
82	Chr8	LOC_Os08g37260	23551865	23556346	expressed protein
83	Chr8	LOC_Os08g37270	23557556	23559107	heat shock protein DnaJ, putative, expressed
84	Chr8	LOC_Os08g37280	23561840	23566389	PWWP domain containing protein, expressed
85	Chr8	LOC_Os08g37290	23572563	23573388	basic helix-loop-helix, putative, expressed
86	Chr8	LOC_Os08g37300	23575565	23576310	expressed protein
87	Chr8	LOC_Os08g37310	23576720	23579096	uncharacterized protein, YigZ family, putative, expressed
88	Chr8	LOC_Os08g37320	23579251	23582179	expressed protein
89	Chr8	LOC_Os08g37340	23587024	23587371	hypothetical protein
90	Chr8	LOC_Os08g37345	23589603	23590577	DNA binding protein, putative, expressed
91	Chr8	LOC_Os08g37350	23593692	23601132	ubiquitin carboxyl-terminal hydrolase family protein, expressed
92	Chr8	LOC_Os08g37360	23604687	23605119	expressed protein
93	Chr8	LOC_Os08g37370	23613091	23614707	mitochondrial carrier protein, putative, expressed
94	Chr8	LOC_Os08g37380	23623080	23628557	glucose-6-phosphate isomerase, putative, expressed
95	Chr8	LOC_Os08g37390	23648009	23651153	cyclin, putative, expressed
96	Chr8	LOC_Os08g37400	23663492	23665549	ZF-HD homeobox protein, putative, expressed
97	Chr8	LOC_Os08g37410	23668965	23671157	expressed protein
98	Chr8	LOC_Os08g37420	23711273	23711611	expressed protein
99	Chr8	LOC_Os08g37432	23712629	23717520	MATE efflux family protein, putative, expressed

## Sheet: qUFG9
S.no	chr	locus	start	stop	annotation
1	Chr9	LOC_Os09g25720	15430580	15431378	glycine-rich cell wall structural protein 2 precursor, putative, expressed
2	Chr9	LOC_Os09g25740	15438141	15440358	expressed protein
3	Chr9	LOC_Os09g25760	15444236	15446602	tetraspanin family protein, putative, expressed
4	Chr9	LOC_Os09g25770	15447549	15450012	auxin-induced protein 5NG4, putative, expressed
5	Chr9	LOC_Os09g25784	15450531	15456012	auxin-induced protein 5NG4, putative, expressed
6	Chr9	LOC_Os09g25800	15457678	15459213	auxin-induced protein 5NG4, putative, expressed
7	Chr9	LOC_Os09g25830	15480866	15481668	expressed protein
8	Chr9	LOC_Os09g25840	15487593	15488063	expressed protein
9	Chr9	LOC_Os09g25850	15492998	15497524	WAX2, putative, expressed
10	Chr9	LOC_Os09g25860	15498415	15506058	expressed protein
11	Chr9	LOC_Os09g25865	15502457	15508094	expressed protein
12	Chr9	LOC_Os09g25880	15521946	15523890	expressed protein
13	Chr9	LOC_Os09g25890	15532903	15536140	trehalose-6-phosphate synthase, putative, expressed
14	Chr9	LOC_Os09g25900	15546366	15549203	CSLC2 - cellulose synthase-like family C, expressed
15	Chr9	LOC_Os09g25910	15559431	15560765	xylanase inhibitor, putative, expressed
16	Chr9	LOC_Os09g25934	15572921	15580902	expressed protein
17	Chr9	LOC_Os09g25945	15581065	15582821	expressed protein
18	Chr9	LOC_Os09g25950	15583140	15586502	regulator protein, putative, expressed
19	Chr9	LOC_Os09g25960	15588270	15594378	glutamate receptor, putative, expressed
20	Chr9	LOC_Os09g25970	15597969	15598720	expressed protein
21	Chr9	LOC_Os09g25980	15599149	15606592	glutamate receptor 2.6 precursor, putative, expressed
22	Chr9	LOC_Os09g25990	15610715	15616401	glutamate receptor, putative, expressed
23	Chr9	LOC_Os09g26000	15620335	15625678	glutamate receptor, putative, expressed
24	Chr9	LOC_Os09g26004	15628325	15631559	expressed protein
25	Chr9	LOC_Os09g26010	15635315	15635971	hypothetical protein
26	Chr9	LOC_Os09g26040	15652946	15653251	expressed protein
27	Chr9	LOC_Os09g26050	15662121	15663012	ZOS9-09 - C2H2 zinc finger protein, expressed
28	Chr9	LOC_Os09g26070	15687001	15689476	hypothetical protein
29	Chr9	LOC_Os09g26100	15698802	15699260	ZOS9-10 - C2H2 zinc finger protein, expressed
30	Chr9	LOC_Os09g26110	15711249	15711847	expressed protein
31	Chr9	LOC_Os09g26144	15752949	15762839	glutamate receptor, putative, expressed
32	Chr9	LOC_Os09g26160	15765945	15770861	glutamate receptor, putative, expressed
33	Chr9	LOC_Os09g26170	15771483	15772824	MYB family transcription factor, putative, expressed
34	Chr9	LOC_Os09g26180	15781080	15784885	transcription initiation factor TFIID subunit 10, putative, expressed
35	Chr9	LOC_Os09g26190	15790768	15800951	CBS domain containing protein, expressed
36	Chr9	LOC_Os09g26200	15809932	15810852	ZOS9-11 - C2H2 zinc finger protein, expressed
37	Chr9	LOC_Os09g26210	15829339	15830158	ZOS9-12 - C2H2 zinc finger protein, expressed
38	Chr9	LOC_Os09g26250	15862574	15862911	expressed protein
39	Chr9	LOC_Os09g26260	15868298	15870031	AAA-type ATPase family protein, putative, expressed
40	Chr9	LOC_Os09g26270	15874528	15876553	expressed protein
41	Chr9	LOC_Os09g26290	15888897	15890074	amino acid transporter family protein, putative, expressed
42	Chr9	LOC_Os09g26300	15891729	15892987	hypro1, putative, expressed
43	Chr9	LOC_Os09g26310	15896375	15898021	hypro1, putative, expressed
44	Chr9	LOC_Os09g26320	15910195	15911057	hypro1, putative, expressed
45	Chr9	LOC_Os09g26330	15914090	15915028	hypro1, putative, expressed
46	Chr9	LOC_Os09g26340	15916005	15917026	Core histone H2A/H2B/H3/H4 domain containing protein, putative, expressed
47	Chr9	LOC_Os09g26350	15916005	15917624	expressed protein
48	Chr9	LOC_Os09g26360	15921628	15924070	pectinesterase, putative, expressed
49	Chr9	LOC_Os09g26370	15927025	15928164	DUF581 domain containing protein, expressed
50	Chr9	LOC_Os09g26380	15930510	15936557	aminotransferase, classes I and II, domain containing protein, expressed
51	Chr9	LOC_Os09g26390	15936944	15943746	AT-rich interaction region, putative, expressed
52	Chr9	LOC_Os09g26400	15944515	15947917	zinc finger, C3HC4 type domain containing protein, expressed
53	Chr9	LOC_Os09g26420	15959324	15962975	AP2 domain containing protein, expressed
54	Chr9	LOC_Os09g26440	15980184	15981139	expressed protein
55	Chr9	LOC_Os09g26460	15984331	15991063	protein binding protein, putative, expressed
56	Chr9	LOC_Os09g26470	15991281	15996929	zinc finger, C3HC4 type family protein, expressed
57	Chr9	LOC_Os09g26480	16002197	16003358	expressed protein
58	Chr9	LOC_Os09g26490	16009646	16010893	alpha/beta hydrolase fold, putative, expressed
59	Chr9	LOC_Os09g26500	16012761	16015414	CXE carboxylesterase, putative, expressed
60	Chr9	LOC_Os09g26510	16017090	16017753	expressed protein
61	Chr9	LOC_Os09g26520	16023742	16028616	hypothetical protein
62	Chr9	LOC_Os09g26530	16029329	16035355	expressed protein
63	Chr9	LOC_Os09g26540	16038842	16045467	expressed protein
64	Chr9	LOC_Os09g26554	16074881	16078436	expressed protein
65	Chr9	LOC_Os09g26560	16078756	16084154	expressed protein
66	Chr9	LOC_Os09g26570	16093498	16096484	CAAX amino terminal protease family protein, putative, expressed
67	Chr9	LOC_Os09g26580	16097465	16102821	expressed protein
68	Chr9	LOC_Os09g26590	16124897	16125912	OsSAUR37 - Auxin-responsive SAUR gene family member, expressed
69	Chr9	LOC_Os09g26600	16129617	16130069	expressed protein
70	Chr9	LOC_Os09g26610	16143735	16144535	OsSAUR38 - Auxin-responsive SAUR gene family member, expressed
71	Chr9	LOC_Os09g26620	16153179	16155170	auxin-repressed protein, putative, expressed
72	Chr9	LOC_Os09g26650	16171155	16175738	2Fe-2S iron-sulfur cluster binding domain containing protein, expressed
73	Chr9	LOC_Os09g26660	16186280	16197221	ferric reductase, putative, expressed
74	Chr9	LOC_Os09g26670	16200910	16201902	expressed protein
75	Chr9	LOC_Os09g26700	16224958	16229508	choline/ethanolamine kinase, putative, expressed
76	Chr9	LOC_Os09g26700	16224958	16228350	choline/ethanolamine kinase, putative, expressed
77	Chr9	LOC_Os09g26710	16229909	16231065	major ampullate spidroin 2, putative, expressed
78	Chr9	LOC_Os09g26730	16236438	16240793	chaperonin, putative, expressed
79	Chr9	LOC_Os09g26760	16252173	16257558	DNA repair metallo-beta-lactamase family protein, expressed
80	Chr9	LOC_Os09g26780	16273336	16275273	zinc-finger protein, putative, expressed
81	Chr9	LOC_Os09g26800	16282795	16287189	polygalacturonase, putative, expressed
82	Chr9	LOC_Os09g26810	16287916	16290862	chlorophyll A-B binding protein, putative, expressed
83	Chr9	LOC_Os09g26820	16294642	16297229	exo70 exocyst complex subunit, putative, expressed
84	Chr9	LOC_Os09g26830	16300744	16304879	lung seven transmembrane domain containing protein, putative, expressed
85	Chr9	LOC_Os09g26840	16307780	16310837	expressed protein
86	Chr9	LOC_Os09g26850	16319842	16320800	expressed protein
87	Chr9	LOC_Os09g26870	16325947	16329926	BRCA1 C Terminus domain containing protein, expressed
88	Chr9	LOC_Os09g26880	16330088	16338641	aldehyde dehydrogenase, putative, expressed
89	Chr9	LOC_Os09g26890	16343798	16344633	expressed protein
90	Chr9	LOC_Os09g26900	16347080	16347909	ctr copper transporter family protein, putative, expressed
91	Chr9	LOC_Os09g26910	16349803	16350265	expressed protein
92	Chr9	LOC_Os09g26920	16356707	16360010	OsSub57 - Putative Subtilisin homologue, expressed
93	Chr9	LOC_Os09g26930	16360214	16360761	expressed protein
94	Chr9	LOC_Os09g26940	16361323	16363289	cytochrome P450, putative, expressed
95	Chr9	LOC_Os09g26950	16376963	16377280	cytochrome P450 monooxygenase CYP92A1, putative
96	Chr9	LOC_Os09g26960	16387701	16390415	cytochrome P450, putative, expressed
97	Chr9	LOC_Os09g26980	16403633	16408074	cytochrome P450, putative, expressed
98	Chr9	LOC_Os09g26999	16411151	16415862	keratin-associated protein 5-4, putative, expressed
99	Chr9	LOC_Os09g27010	16422278	16425218	tyrosine protein kinase domain containing protein, putative, expressed
100	Chr9	LOC_Os09g27040	16444342	16448088	GEX1, putative, expressed
101	Chr9	LOC_Os09g27050	16455036	16458599	HD domain containing protein, putative, expressed
102	Chr9	LOC_Os09g27060	16461604	16467627	SNF2 family N-terminal domain containing protein, expressed
103	Chr9	LOC_Os09g27070	16470982	16474586	E2F-related protein, putative, expressed
104	Chr9	LOC_Os09g27080	16476943	16481749	growth regulator related protein, putative, expressed
105	Chr9	LOC_Os09g27090	16484146	16486823	OsFBLD9 - F-box, LRR and FBD domain containing protein, expressed
106	Chr9	LOC_Os09g27100	16487748	16490213	OsFBX329 - F-box domain containing protein, expressed
107	Chr9	LOC_Os09g27110	16491569	16493884	expressed protein
108	Chr9	LOC_Os09g27120	16495699	16496445	expressed protein
109	Chr9	LOC_Os09g27135	16499216	16501586	expressed protein
110	Chr9	LOC_Os09g27140	16505340	16508819	expressed protein
111	Chr9	LOC_Os09g27150	16509513	16510983	protein kinase domain containing protein, expressed
112	Chr9	LOC_Os09g27160	16516133	16517919	expressed protein
113	Chr9	LOC_Os09g27170	16519775	16520128	conserved hypothetical protein
114	Chr9	LOC_Os09g27190	16530333	16534799	RWP-RK domain-containing protein, putative, expressed
115	Chr9	LOC_Os09g27200	16535788	16536757	hypothetical protein
116	Chr9	LOC_Os09g27210	16543046	16549779	lecithine cholesterol acyltransferase, putative, expressed
117	Chr9	LOC_Os09g27220	16552513	16554782	ATBRXL3/BRX-LIKE3, putative, expressed
118	Chr9	LOC_Os09g27230	16555671	16557679	brevis radix, putative, expressed
119	Chr9	LOC_Os09g27240	16560106	16561780	mitochondrial carrier protein, putative, expressed
120	Chr9	LOC_Os09g27250	16564527	16566078	plant viral response family protein, putative, expressed
121	Chr9	LOC_Os09g27260	16573500	16574893	plant viral response family protein, putative, expressed
122	Chr9	LOC_Os09g27270	16580416	16580892	ribosomal RNA large subunit methyltransferase J, putative, expressed
123	Chr9	LOC_Os09g27320	16610066	16611588	ZOS9-13 - C2H2 zinc finger protein, expressed

[truncated: 6 more sheets: qNT10, qNT3011&qNT6011, qLDW5.1,qLDW5.2&qLDW5.3, qPH5.1, qPH5.2&qPH5.3, qPH6,qPH6.1&qPH6.2]
